# Supplementary material for: Polymeric carbohydrates utilization separates microbiomes into niches: insights into the diversity of microbial carbohydrate-active enzymes in the inner shelf of the Pearl River Estuary, China
Source: Front Microbiol. 2023 Jun 21;14:1180321. doi: 10.3389/fmicb.2023.1180321 (PMC10322874; doi:10.3389/fmicb.2023.1180321)
Supplement: Supplementary file 1 [file Table_1.XLSX]

## Sheet: Table S1
Table S1: Environmental parameters in water at each sampling location
Stations	latitude	longitude		pH	Salinity	Temperature	DO	DOC	POC	Ammonium	Nitrate	Nitrite	Silicate	Phosphate	Chla concentration	N/P
						(℃)	mg L-1	(mg L-1)	(mg L-1)	(µmol L-1)	(µmol L-1)	(µmol L-1)	(µmol L-1)	(µmol L-1)	µg L-1
DS02	21°56.087'	113°38.973'	Surface	8.22	32.7	21.7	8.04	1.03	0.2	0.62	5.72	0.95	6.91178	0.13	0.738667	56.51
			Bottom	8.24	32.69	21.6	8	1.33	0.35	0.51	6.94	0.91	7.16968	0.19	1.131	43.2
MC01	21°51.593'	113°58.179'	Surface	8.2	32.5	22.1	7.94	0.92	0.28	0.97	7.92	1.22	11.8119	0.19	1.526	52.28
			Bottom	8.22	32.68	22.1	7.99	1.21	0.48	0.79	6.28	2.42	12.8435	0.06	1.077	147

## Sheet: Table S2
Table S2: Environmental parameters in sediment at each sampling location
Stations	Cadmium（Cd）	Mercury(Hg)	Particle size distribution （Propotion % ）			Acid-volatile sulfide (AVS)	Lead (Pb)	Copper(Cu)	Zinc(Zn)	TOC
	(mg/kg)	(mg/kg)	0.000~0.004mm	0.004~0.063mm	0.063~2.000mm	(mg/kg)	(mg/kg)	(mg/kg)	(%)	(%)
DS02	0.06	0.037	52.92	30.57	16.51	47.4	31.3	17.2	77.1	0.91
MC01	0.05	0.012	58.7	27.24	14.06	7.3	33.4	10.8	76.1	0.96

## Sheet: Table S3
	Table S3 Metagenomic sequencing statistics.
Groups	Samples	Clean data Size (Mbp)	Average gene size(bp)	GC Percent (%)	No. of Unigenes.hmmer filter	CAZymes（dbCAN annotation）
Free-living bacteria in Surface (0.2-3μm) (SF)	DS02SF.1	10556.3	535.36	43.15	28608661	346427
	DS02SF.2	10630.8	536.19	43.16	28608380	332124
	DS02SF.3	10826.9	533.35	42.65	28608191	329269
	MC01SF	11143.2	541.97	44.94	28607950	333387
Particle-associated bacteria in surface (>3μm) (SP)	DS02SP.1	10931.5	533.66	43.13	28608381	349601
	DS02SP.2	10596.6	538.67	44.35	28608352	345426
	DS02SP.3	10605.9	532.38	42.58	28608438	347801
	MC01SP	NA	NA	NA	NA	NA
Free-living bacteria in bottom (0.2-3μm) (BF)	DS02BF.1	10423.8	545.28	43.22	28608932	362555
	DS02BF.2	10442.2	541.34	42.47	28608614	342900
	MC01BF.1	10387	526.07	43	28608714	348042
	MC01BF.2	10647.1	529.76	43.07	28608307	339080
	MC01BF.3	10630.1	536.49	43.65	28608992	346395
Particle-associated bacteria in bottom (>3μm) (BP)	DS02BP.1	10477.5	530.63	42.94	28609362	346013
	DS02BP.2	10465.5	532.14	43.01	28609176	342486
	DS02BP.3	10172.4	527.86	42.12	28608736	342424
	MC01BP	10586	553.92	46.85	28610035	337618
Sediment (S)	DS02S.1	10762.4	483.19	55.53	28606351	271158
	DS02S.2	10965.3	490	55.84	28606276	278549
	DS02S.3	10723	490.98	56.46	28606248	284886
	MC01S.1	10762.4	487.65	55.62	28606498	264107
	MC01S.2	10219.3	487.28	56.01	28606375	275298
	MC01S.3	9991.17	479.7	55.75	28606430	260888

## Sheet: Table S4
Table S4:Percentage(%) of the total number of CDS with taxonomic annotations ≥ 30% identity ≥ 70% of the alignment length
Samples name	SF		SP	BF		BP		S
	DS02SF	MC01SF	DS02SP	DS02BF	MC01BF	DS02BP	MC01BP	MC01S	DS02S
k__Bacteria	80	81	78	82	80.3	76.6	72	84.6	86
k__Archaea	2.72	4.55	2.32	3	4.11	2.63	2.6	3.06	2.03
k__Eukaryota	0.05	0.2	0.12	0.07	0.2	0.32	1.32	0.02	0.03
phage and virus	3	2	4	3	3.3	4	2	0.7	0.8
unclasiffied	1	0.7	1	0.9	1	15.3	21	0.6	0.6
unknown	12.3	11	14.5	10.5	11	0.95	0.7	11	10

## Sheet: Table S5
Table S5 Compositions of Classes of CAZymes
	Water (mean±SD)	Sediment (mean±SD)
Pecentage of CE in the total abundance of CAZymes gene (%)	8.98±0.54	5.04±0.28
Pecentage of PL in the total abundance of CAZymes gene (%)	0.99±0.23	0.31±0.03
Pecentage of GH in the total abundance of CAZymes gene (%)	32.74±1.47	29.63±1.26
Pecentage of AA in the total abundance of CAZymes gene (%)	7.49±0.69	5.32±0.25
Pecentage of CBM in the total abundance of CAZymes gene (%)	2.43±0.37	2.86±0.12
Pecentage of GT in the total abundance of CAZymes gene (%)	47.37±2.71	56.84±1.73
CAZyme gene frequency of Σ(GH + CBM + CE + PL) in the total genome (%)	0.55±0.04	0.36±0.03
t

## Sheet: Table S6
Table S6 CAZymes families identified using dbCAN annotation
CAZy_Family	Gene_Num	Gene_IDs
AA1	5	DS02SP.2_486130	DS02SP.1_779611	MC01BP_603224	MC01S.1_272508	DS02S.2_60411
AA10	24	DS02SF.3_691970	DS02SF.3_364812	DS02SF.2_423075	DS02SF.1_291032	DS02BF.2_721534	DS02BP.2_168057	DS02SF.2_667487	MC01BF.1_231648	DS02SF.1_198095	MC01BF.3_33444	MC01BP_637612	DS02SF.2_814572	DS02SP.3_812305	DS02SF.1_93068	MC01BF.3_335159	DS02SP.2_37861	MC01SF_630527	DS02BP.3_261484	MC01BF.3_778835	DS02SF.3_117791	DS02SF.1_198673	DS02SF.1_496422	DS02SF.1_544399	MC01BF.3_460207
AA12	24	DS02SF.2_408961	DS02BF.2_136369	MC01BF.1_655991	DS02S.2_236119	DS02SP.2_83823	MC01BF.3_595374	DS02S.2_269646	MC01BP_337263	DS02SF.2_347103	MC01BP_386127	DS02BF.2_434505	MC01BP_589791	DS02SF.2_685340	DS02S.2_131073	DS02S.1_57708	DS02SF.3_220509	MC01S.1_192061	DS02BF.1_36911	DS02BF.2_399959	MC01SF_384312	MC01BP_41787	MC01S.1_25847	MC01S.2_135548	MC01BF.1_331548
AA15	8	DS02SP.3_757388	MC01BP_146090	MC01BP_555009	DS02BP.1_40007	DS02BP.1_203017	MC01BP_348185	MC01BP_373783	DS02BP.2_531815
AA2	226	MC01S.1_239568	DS02SP.3_734474	MC01BP_563211	DS02BP.1_227829	DS02BF.1_731726	DS02S.1_177910	DS02BP.2_609206	DS02BP.1_289062	MC01BF.3_24018	MC01BF.1_115084	DS02SF.2_23602	DS02BF.2_98236	DS02BF.2_574567	MC01S.2_152513	DS02BF.2_291730	DS02SF.2_683955	MC01BF.2_724674	DS02BF.2_503126	MC01S.2_104041	DS02BF.2_212294	MC01BF.2_811446	MC01BF.1_57776	DS02SP.2_387929	DS02SP.3_424906	MC01S.2_281504	DS02S.2_151806	DS02BP.3_88883	DS02SF.3_403967	MC01BF.3_621834	MC01BP_542780	MC01SF_359727	DS02S.1_256635	DS02SP.2_461100	DS02S.1_93407	DS02S.2_6494	DS02S.3_300974	DS02SF.3_67418	MC01BP_251052	DS02BP.3_257407	DS02S.3_311052	MC01BP_474108	DS02BP.1_348150	DS02S.1_302603	MC01S.2_261587	MC01BF.3_290228	DS02S.2_70517	MC01BF.1_71082	DS02BF.1_470743
AA3	1021	DS02SP.1_287956	MC01S.2_229636	DS02SP.2_720286	MC01BF.3_699543	MC01SF_759996	DS02BP.2_467873	DS02BF.1_443847	DS02SF.2_768797	MC01BF.2_715343	MC01BF.3_765046	DS02S.2_54214	MC01BF.1_35126	DS02SP.2_845279	DS02BP.2_409880	DS02SP.1_291761	DS02BP.2_220483	MC01BF.1_160509	DS02BF.1_719655	DS02SF.1_723945	MC01BF.1_507995	DS02BP.2_162815	DS02BF.1_775588	DS02BF.2_180549	DS02SP.1_303832	DS02SP.2_173776	DS02SP.3_642308	DS02BP.2_675661	MC01S.1_278726	DS02SP.1_613276	DS02SP.3_786059	DS02S.3_39343	DS02SP.2_173821	MC01S.2_163979	DS02SF.1_701194	DS02S.1_72116	DS02BF.1_569011	DS02SP.1_448667	DS02BF.2_405045	DS02SF.3_670277	DS02BP.2_344749	DS02BP.1_317622	DS02SP.3_539843	MC01BP_465747	DS02BP.1_429201	DS02BF.1_341939	DS02SF.1_419360	DS02BF.2_261620	DS02SP.1_548065
AA4	315	DS02BF.1_684843	DS02BP.2_653835	DS02BP.3_172156	DS02S.1_90766	DS02BP.2_451851	DS02S.1_280803	DS02SF.3_633818	DS02BF.1_562324	MC01S.2_42054	DS02S.1_212782	DS02BF.1_491978	DS02S.3_286923	DS02SF.1_294206	MC01S.2_213660	DS02S.1_313657	DS02S.1_182501	MC01BP_645229	MC01S.2_151719	DS02SP.2_320525	MC01BP_580596	DS02SF.3_819277	DS02BP.2_220297	DS02SF.1_811820	DS02BP.2_36986	MC01BF.3_409588	DS02BF.1_504530	DS02SF.1_475524	DS02BF.1_53868	MC01BF.3_410912	MC01S.2_79433	DS02SP.1_601668	DS02SF.2_432099	DS02SP.1_344292	DS02BP.2_565411	DS02BF.1_497913	DS02BP.1_172205	DS02S.3_96705	DS02BF.1_285049	DS02SP.1_110610	DS02SF.2_452559	DS02SP.2_496143	DS02SF.3_127422	DS02SF.3_514950	DS02SP.2_786684	DS02BF.1_269329	MC01S.2_237495	DS02BF.1_377580	MC01BP_164593
AA5	2	MC01BP_239763	DS02S.3_318289
AA6	239	DS02SF.3_166214	DS02S.2_214684	DS02S.2_83295	DS02SP.2_458931	DS02SF.3_558991	DS02BF.1_301210	DS02SP.1_277025	MC01S.2_140035	DS02SP.1_619107	MC01S.2_91548	MC01SF_889250	DS02S.1_11675	DS02S.2_154363	DS02S.3_248844	DS02BF.1_412960	DS02SF.1_547540	DS02SF.1_533715	DS02S.1_171001	DS02SF.3_169924	DS02BF.2_421468	MC01S.2_133026	DS02SP.2_56211	DS02SP.3_567204	DS02S.2_72221	DS02S.1_6335	DS02SF.1_862561	DS02S.1_196734	DS02BF.2_319224	MC01SF_563697	DS02S.3_184255	MC01BF.1_156523	DS02S.3_280692	MC01S.2_218046	DS02S.1_140419	MC01S.1_237015	DS02BP.1_348098	DS02S.3_99873	MC01BF.3_549999	DS02SF.2_782069	DS02SF.1_392960	MC01BF.1_157231	DS02S.2_111557	MC01S.3_120575	DS02S.3_255071	MC01BF.1_823700	MC01S.1_34079	MC01BF.3_395229	MC01S.3_179059
AA7	276	MC01S.1_4645	DS02SF.2_682409	MC01SF_562866	DS02SF.2_854636	DS02S.1_227968	MC01SF_606161	MC01BP_409112	DS02S.2_119139	MC01S.2_29302	MC01S.3_101497	DS02BF.2_379147	DS02S.2_308612	MC01BF.1_61316	DS02S.1_155390	MC01S.2_259435	MC01S.3_231392	MC01S.1_228520	DS02S.1_299294	DS02S.2_196833	DS02S.2_289636	DS02S.3_249084	DS02S.3_64193	DS02SF.1_161877	DS02S.3_189167	MC01S.2_224010	MC01BP_157962	DS02S.2_190360	DS02S.1_26447	DS02BP.1_230171	DS02S.1_148360	MC01S.2_98382	DS02S.2_153035	DS02S.1_15109	DS02S.2_295202	DS02SP.2_50337	DS02S.3_161547	MC01BF.3_556555	DS02BF.1_297857	DS02BF.2_438203	DS02SP.1_587441	MC01S.2_218861	DS02BF.2_608345	MC01S.1_193485	DS02SP.2_338464	DS02S.3_311714	MC01S.1_44465	DS02S.3_93516	MC01S.1_84972
CBM11	32	DS02S.1_278255	DS02BP.1_187458	MC01S.3_183941	DS02S.3_245547	MC01S.1_99920	DS02BF.2_784060	MC01S.1_282425	MC01S.2_226478	DS02S.1_62571	DS02S.3_47827	DS02S.2_280544	DS02S.3_261017	DS02S.1_237229	MC01S.3_252581	DS02S.2_155560	DS02S.3_143184	MC01S.1_38284	DS02S.2_290764	MC01S.2_121027	DS02S.1_187036	DS02S.1_206196	DS02S.3_13070	DS02S.1_291918	DS02S.1_38069	MC01S.2_156930	MC01S.1_256822	DS02S.3_338987	DS02S.3_60215	DS02S.3_287834	DS02S.2_194991	DS02S.2_173347	MC01BF.2_76918
CBM13	14	DS02SF.1_318753	MC01BF.3_259497	DS02SF.1_563069	DS02BF.1_307867	MC01BF.1_475470	MC01BP_440194	MC01BF.3_360166	DS02S.2_159171	DS02BP.3_289225	DS02SF.2_470438	MC01BF.3_400866	DS02BF.1_659475	MC01BP_361178	DS02BP.1_40794
CBM14	2	MC01SF_764429	MC01BP_614798
CBM16	4	MC01BP_64934	DS02SP.3_360760	MC01BF.3_378847	MC01BP_245230
CBM2	15	DS02SF.2_502867	DS02SP.1_108553	DS02SP.2_809800	DS02BF.1_287724	DS02S.1_185008	DS02SP.1_690374	DS02SP.1_582834	MC01BF.2_748797	DS02BP.1_286590	DS02SP.3_124398	MC01SF_598823	MC01BF.1_481606	DS02BF.2_134356	DS02SP.1_271166	MC01SF_564631
CBM20	11	MC01BF.2_872499	DS02BP.1_609578	DS02SP.1_35072	DS02SF.2_857711	MC01BP_612048	DS02SP.1_141627	MC01BF.3_754512	DS02S.2_317189	MC01SF_35193	MC01BF.1_244882	MC01BP_660386
CBM22	7	DS02BP.2_92675	MC01BP_568405	MC01BF.2_288380	MC01SF_838228	DS02BF.2_370518	DS02SF.3_526965	DS02SF.2_28450
CBM23	5	DS02BF.2_784060	DS02BF.1_62801	MC01SF_638666	DS02BP.1_555304	DS02SP.1_381277
CBM26	1	DS02S.1_159671
CBM32	77	DS02BF.1_81876	DS02BP.3_415389	DS02BF.1_96004	DS02SP.3_609266	DS02SP.2_364087	MC01BF.3_22661	MC01S.1_257600	DS02SF.1_748035	MC01S.3_41513	DS02BF.2_73123	DS02SF.2_645974	DS02SP.3_253074	DS02BF.1_330611	DS02S.3_85707	DS02BF.1_382196	DS02BP.2_685134	MC01BF.2_191452	DS02SF.2_823121	DS02S.1_298208	DS02SP.1_850107	DS02SF.2_584583	DS02SF.1_578138	DS02S.1_306604	DS02BP.2_108641	DS02BF.2_694320	DS02SP.1_416135	DS02BF.1_382576	DS02BF.2_611175	MC01BF.2_755883	MC01SF_332232	MC01BP_242338	DS02S.3_249559	DS02S.1_19821	DS02SP.3_289727	MC01BF.1_460010	MC01BF.2_23652	MC01SF_710774	MC01S.2_64023	DS02BF.2_32210	DS02SP.2_863316	DS02SP.3_577474	MC01S.1_294785	MC01BP_570516	DS02S.1_150446	DS02SP.2_302195	MC01S.2_22470	MC01BF.3_377404	DS02S.2_232626
CBM34	1	DS02SF.1_173252
CBM35	12	MC01BP_479459	MC01BP_62768	DS02S.2_3206	MC01S.3_134520	DS02BF.2_340987	MC01BF.3_245712	MC01BP_148088	MC01BF.1_794277	MC01BF.1_172608	DS02BP.1_653733	DS02BF.2_776001	DS02BP.1_102799
CBM38	35	DS02SF.1_163636	DS02SF.1_91887	DS02BP.1_135484	MC01BF.2_208519	MC01BP_271491	MC01BP_354854	MC01SF_82797	DS02BP.2_169095	DS02BF.1_624358	MC01SF_779051	DS02SP.1_178322	DS02BP.2_243326	MC01BP_567778	DS02BF.1_457399	MC01BF.1_193565	DS02S.1_309276	DS02BP.1_6261	DS02BF.1_635250	DS02BP.1_205992	MC01BP_220445	MC01BP_537240	DS02SP.2_725451	MC01SF_407359	MC01BP_580913	DS02BP.2_37631	MC01S.3_117235	DS02SP.1_73764	DS02BP.1_417308	MC01S.2_140550	MC01S.2_285911	MC01BF.3_708467	DS02S.2_243838	MC01BF.1_510827	DS02S.1_169991	MC01BP_472663
CBM4	15	DS02BP.3_278972	DS02BP.3_220143	DS02BF.2_626639	DS02BF.1_551884	DS02SF.2_469154	DS02BF.1_245379	MC01S.1_187942	MC01S.2_177706	MC01BF.3_339426	DS02BF.1_609450	MC01BF.2_668749	DS02S.1_296988	DS02BF.1_724758	DS02S.3_241725	DS02BP.1_580020
CBM40	9	DS02BP.2_57619	DS02BP.1_349789	DS02SF.1_777545	MC01BF.1_306495	DS02SF.1_175644	DS02SF.2_600442	DS02SP.1_810887	DS02SF.1_25401	MC01BF.2_749941
CBM41	36	DS02S.3_166496	MC01SF_591319	MC01BP_197828	DS02S.3_326033	MC01BF.2_181801	MC01S.2_41909	DS02S.1_83556	DS02S.1_152382	DS02S.3_211683	MC01S.3_128695	DS02SF.3_240848	MC01S.2_119334	MC01S.2_105526	DS02BP.3_443232	DS02SP.3_437719	DS02S.3_270992	DS02S.1_31273	DS02BF.2_667473	DS02BF.1_726305	DS02S.1_307110	DS02BP.1_393788	MC01S.1_191546	DS02SF.3_731850	DS02S.3_8547	DS02S.2_38930	MC01S.2_206381	DS02S.3_28104	DS02BF.1_300953	MC01BF.2_211782	MC01S.2_12923	DS02SP.3_74283	DS02S.1_116218	MC01S.1_277635	DS02S.1_197104	DS02S.3_243383	DS02S.3_307944
CBM44	67	DS02S.1_222254	DS02S.3_128622	DS02SP.1_727142	DS02S.2_28499	MC01S.2_246925	MC01S.2_244607	DS02S.2_262791	DS02S.3_244397	MC01S.2_100912	DS02S.3_158272	DS02S.3_285071	MC01S.3_151742	DS02S.3_134513	DS02S.1_70309	DS02S.2_282980	DS02S.3_241969	DS02S.2_281160	MC01S.3_151453	MC01S.2_36150	MC01S.2_239493	DS02S.3_196268	DS02S.3_113899	MC01S.2_235966	DS02S.1_148096	DS02S.3_217253	MC01BF.1_718104	MC01S.3_105625	DS02S.3_65300	DS02S.3_192944	MC01S.1_26783	DS02S.3_273280	MC01S.3_101293	DS02S.3_160032	MC01S.1_187554	MC01S.1_273389	DS02S.1_39133	DS02SP.2_35668	DS02S.2_179710	DS02SF.3_560331	MC01S.2_234748	DS02S.3_115723	MC01S.2_74854	DS02S.3_13706	MC01S.2_93526	MC01S.3_206483	MC01S.3_260255	DS02S.3_237147	MC01SF_70513
CBM45	3	MC01BF.1_435109	MC01BF.3_741883	DS02S.1_164527
CBM47	59	MC01BP_283005	DS02SF.1_853565	MC01BF.2_787087	DS02BP.2_528884	MC01BF.3_66180	DS02BF.2_729290	DS02BP.2_192886	DS02SP.1_315557	DS02BP.1_328138	DS02BF.2_117937	DS02BP.1_572294	MC01BF.1_804254	MC01BF.3_552579	DS02SF.1_491042	DS02BF.2_247050	MC01BF.1_113414	MC01BF.2_813830	DS02BF.2_712075	DS02SP.1_286042	DS02SF.3_728029	DS02BF.2_747293	MC01BP_469757	MC01BP_337761	DS02S.1_181130	MC01BF.1_665414	MC01S.2_161464	DS02BP.3_163587	MC01BP_441154	MC01BF.1_393482	DS02BF.2_161870	DS02BF.1_492162	MC01BF.1_138569	DS02BF.1_520533	DS02SP.2_119656	DS02BP.2_34995	MC01BF.2_791383	MC01BP_404430	DS02SP.1_93120	DS02BP.2_615461	DS02SP.2_138344	DS02SF.1_700347	DS02SP.3_454578	DS02SP.2_611409	DS02BP.1_40307	DS02BF.1_90355	DS02BF.1_17215	DS02BP.1_614835	MC01BF.3_142483
CBM48	154	DS02SP.1_138298	DS02S.3_339802	DS02S.3_330098	DS02BF.2_576990	DS02SF.3_753498	DS02BP.3_184371	DS02S.2_124948	MC01BP_302678	DS02SP.1_777713	MC01BF.2_873009	MC01S.1_43477	DS02S.1_17354	MC01S.3_105029	DS02S.3_1460	MC01S.3_21065	DS02BF.1_612477	DS02S.3_146963	MC01S.2_8139	DS02S.3_238089	DS02S.1_210962	DS02BF.1_190447	DS02S.2_106416	DS02SF.2_801726	MC01BF.3_91648	MC01SF_598565	MC01SF_839704	DS02S.2_30840	DS02SF.2_653347	DS02S.2_269528	DS02BF.1_80321	DS02SF.3_186306	DS02S.3_36190	DS02SP.1_294429	DS02S.1_74152	DS02SP.2_717844	DS02SF.2_197365	DS02SF.2_256205	DS02S.1_118926	DS02BP.1_42503	DS02BF.1_742611	DS02S.1_174943	MC01S.2_189646	MC01BP_404574	DS02S.1_144236	MC01BF.1_301029	DS02S.1_220014	DS02S.1_181016	DS02S.1_248924
CBM5	13	MC01BF.3_216796	DS02BP.2_168057	DS02SF.1_845798	MC01BF.1_425349	DS02SF.1_85165	DS02SF.2_812467	DS02BP.2_291812	MC01BF.3_773472	DS02SP.1_237958	DS02SF.1_223023	MC01SF_445030	DS02SF.1_751096	MC01BF.3_778835
CBM50	85	DS02S.3_297011	MC01S.3_185771	MC01SF_499425	DS02SF.3_786399	MC01S.1_243300	DS02SF.3_777737	MC01S.2_46069	MC01BF.1_549069	DS02BP.1_504080	DS02S.3_85133	MC01BF.1_758327	MC01S.2_37985	DS02SF.2_206131	MC01S.2_188483	DS02S.1_181947	DS02S.1_293015	DS02S.3_303155	MC01S.2_23494	DS02SP.1_243712	DS02SF.2_76949	DS02S.2_2072	MC01S.3_141290	DS02SP.3_413234	MC01BF.1_639684	DS02SF.3_384312	DS02S.2_36768	DS02SF.3_345045	DS02S.1_110692	DS02S.1_172571	DS02S.1_257191	DS02S.1_56905	DS02S.1_85226	DS02SP.3_706761	MC01BF.3_420343	DS02S.2_236195	DS02S.3_306642	MC01BF.3_565689	DS02BF.1_342508	DS02S.3_6173	DS02S.1_146545	DS02S.1_86203	DS02SP.2_397676	DS02S.3_173042	MC01S.2_254231	MC01S.2_36027	MC01BF.2_233377	DS02S.1_180272	DS02S.2_85394
CBM51	40	DS02SP.2_256946	DS02SP.1_546689	DS02SP.2_551938	DS02SP.3_334460	MC01BF.1_779705	DS02BP.2_59097	DS02BF.1_184796	DS02BP.1_329459	DS02S.1_128935	DS02SP.3_775628	DS02BP.2_612634	DS02SF.1_248168	MC01BF.1_309257	DS02SP.2_208367	MC01BP_524406	MC01BP_138841	MC01BP_531181	MC01BP_224300	MC01BP_153568	MC01BP_402202	DS02SP.3_654517	MC01SF_60486	MC01SF_416817	MC01BP_178579	MC01BF.3_475660	MC01BF.3_731558	MC01BP_270211	MC01BF.3_636058	DS02SP.2_814700	DS02S.2_312409	MC01BF.1_588837	MC01BF.3_458567	MC01SF_662788	DS02SP.1_601766	MC01BP_410542	DS02BP.3_358718	DS02BF.2_60472	MC01BF.1_117761	MC01BP_437821	DS02BF.1_422646
CBM53	6	MC01BF.1_407688	MC01BF.1_298853	MC01BF.1_91607	MC01SF_365735	MC01BF.3_538830	MC01BF.3_749356
CBM56	1	MC01BP_115054
CBM57	31	MC01S.2_287713	MC01S.3_253619	DS02SF.1_228488	DS02S.3_338818	DS02BF.1_98967	DS02SF.1_747604	MC01BP_607830	DS02BF.1_86618	DS02BF.2_272261	MC01S.1_238538	DS02SP.2_296595	DS02SF.1_465506	DS02SF.3_429725	MC01SF_66867	MC01SF_629404	DS02BF.2_150580	DS02SP.3_330721	DS02SP.1_277455	MC01BF.3_754458	DS02S.2_136677	DS02SF.2_798063	MC01S.1_190321	DS02SP.1_661141	MC01S.3_195375	DS02SF.2_30816	DS02BP.2_119614	MC01S.3_265237	MC01BF.3_323715	DS02BP.1_216736	MC01BP_358011	DS02SP.1_778218
CBM6	127	DS02SP.1_472718	DS02SP.2_621770	DS02SF.3_674215	MC01BF.3_733662	DS02BP.3_80683	DS02BF.1_596463	DS02SF.1_307443	MC01BF.3_1903	MC01BP_350136	DS02BF.1_410677	DS02SF.1_107533	DS02SP.1_208749	DS02SF.3_450540	DS02SP.1_438626	DS02BF.1_385666	MC01BF.1_49922	DS02SF.3_648513	DS02SP.1_704559	DS02BF.2_728294	DS02BF.2_600769	MC01BF.3_203418	DS02SF.1_778073	MC01BF.1_62163	DS02S.1_306279	DS02SP.3_293403	DS02SF.3_295373	MC01BF.3_459727	DS02BF.2_87282	DS02BF.2_365808	DS02BF.2_702378	MC01BP_623811	DS02SF.1_473177	DS02SF.2_768243	MC01BF.3_450410	DS02BF.2_787050	MC01SF_419582	DS02BF.1_50369	DS02BF.1_530758	DS02BF.2_262890	MC01BF.3_684784	DS02BF.2_791705	DS02SP.1_425527	DS02SP.3_155593	DS02BP.1_346695	DS02BP.3_587158	DS02BF.2_648729	DS02BF.2_188415	DS02BF.1_761287
CBM60	2	DS02BF.1_482031	DS02BF.1_481060
CBM61	1	DS02S.3_302463
CBM66	29	DS02SP.2_562468	DS02SF.2_880551	DS02SP.1_69547	DS02S.2_188505	MC01BF.2_198265	DS02BF.2_221859	MC01S.1_290993	MC01BF.1_406868	DS02SP.2_511064	DS02S.3_331056	DS02SP.2_757727	MC01S.1_26926	DS02BP.1_311177	DS02SP.2_406016	DS02SP.2_654092	DS02BF.2_331284	DS02BP.1_327552	DS02S.2_245036	MC01BF.2_686502	DS02BF.2_510410	DS02BP.3_341902	MC01S.1_286678	DS02BF.1_541328	MC01S.1_85825	DS02SF.1_730686	DS02SP.3_331419	DS02SP.3_293857	DS02BF.1_108543	DS02BP.1_224457
CBM67	88	MC01BP_563026	DS02BF.2_753742	MC01S.2_134946	DS02SF.2_912218	DS02SP.3_431928	DS02SP.2_743827	MC01BF.1_556246	MC01BF.1_167345	DS02SP.3_407421	DS02S.1_160770	DS02BF.1_482193	MC01BF.3_769255	MC01SF_777962	MC01S.3_245488	DS02S.1_276612	DS02SP.1_661032	DS02S.1_169489	DS02SP.3_468756	DS02S.3_233925	MC01BP_297275	DS02S.2_144836	MC01S.2_19161	DS02S.3_66921	DS02SF.1_30369	DS02SF.2_269471	DS02SP.3_18131	DS02SP.3_135795	DS02SP.2_555514	DS02S.3_181830	DS02SP.1_58416	MC01S.1_226315	DS02BF.1_609020	DS02BP.1_351976	MC01BF.1_215172	MC01BP_220008	DS02S.3_253274	DS02BP.1_660608	MC01S.1_43079	DS02SP.1_86449	DS02S.2_221801	MC01S.1_249890	DS02S.3_197694	DS02S.1_275764	MC01BF.3_390641	DS02SF.1_417370	DS02S.3_267235	DS02S.3_191988	MC01BF.3_387400
CBM69	12	DS02S.3_104608	DS02SF.3_106933	DS02S.2_253396	DS02S.2_126808	DS02SF.3_526208	MC01S.3_135564	DS02SF.1_404280	DS02SF.3_518894	DS02SF.3_37462	DS02S.1_312777	DS02SF.3_251353	DS02SF.1_25530
CBM73	7	DS02SF.1_198095	DS02SF.2_423075	DS02SF.1_368704	MC01BF.3_293525	DS02SP.1_154333	MC01BF.1_279317	DS02SF.2_358
CBM85	2	MC01BF.1_150396	DS02S.1_238720
CBM9	209	DS02SP.3_681881	DS02SP.3_232179	DS02BP.1_553430	DS02BF.1_191756	DS02S.2_251387	MC01BF.3_558518	DS02SF.3_23547	DS02BP.1_266635	DS02BF.1_65757	DS02BF.2_177330	DS02SP.1_572633	MC01BP_561322	DS02SF.3_886933	DS02SP.2_659252	MC01S.3_191938	DS02SP.3_577396	DS02BF.2_556162	DS02S.1_85012	DS02S.2_57164	MC01S.2_246024	MC01BF.3_769122	DS02S.1_285476	DS02S.2_231484	DS02BF.1_730031	DS02SF.2_290192	DS02BF.2_35754	DS02BF.2_713608	MC01BP_272275	DS02SF.1_250972	DS02S.1_107453	MC01SF_817294	DS02BF.1_41164	MC01SF_78284	DS02BF.2_525979	DS02BF.1_247602	MC01S.3_135473	MC01BP_226651	DS02SF.1_540935	DS02BP.2_412446	DS02SP.2_163527	DS02SF.1_768212	DS02BF.2_230501	MC01SF_823044	DS02SP.2_213890	DS02BF.2_497497	MC01S.2_37457	DS02SF.2_676561	DS02BF.2_530324
CE1	1035	DS02S.3_239900	DS02BF.2_761367	DS02SP.2_741529	DS02BF.2_227599	DS02BP.1_537167	DS02S.2_26269	DS02SP.3_93290	MC01S.1_75108	DS02SP.3_725587	MC01BF.2_736226	MC01BP_185901	MC01BF.3_68003	DS02S.1_281696	MC01SF_870972	DS02S.3_128163	MC01BP_645852	DS02SP.1_248242	MC01BF.3_819131	DS02SP.2_222678	MC01BF.1_345089	DS02SF.3_812088	MC01BF.2_120030	DS02BF.2_514601	MC01SF_395599	MC01BF.3_491145	DS02SP.2_172230	MC01S.3_34633	DS02BP.2_33590	DS02S.1_28300	DS02SP.3_485364	DS02BF.1_58284	DS02BF.1_636855	DS02BF.1_538309	MC01S.2_133769	MC01BF.1_342054	DS02BF.1_210061	MC01BF.2_883696	MC01BF.3_345342	DS02BP.3_387738	DS02BF.2_773951	DS02SF.1_278824	MC01S.2_81116	DS02BP.3_500076	DS02SF.1_404559	MC01BP_490408	DS02S.3_28155	DS02BF.1_46673	DS02SP.3_49740
CE11	826	MC01BF.1_706949	DS02BF.1_123138	DS02S.1_151652	MC01S.1_54316	MC01BF.2_802297	DS02SF.2_185024	DS02S.1_251047	DS02SP.3_657944	MC01SF_696443	MC01S.2_101229	DS02BF.1_152847	DS02SF.2_853952	DS02S.2_237972	DS02BF.2_692388	DS02SF.3_7709	DS02SF.3_352615	DS02S.2_80065	DS02SF.1_388260	DS02SF.3_820384	MC01BP_264630	DS02BF.1_692095	DS02SF.2_565127	DS02BF.1_169299	DS02SF.1_708000	DS02SP.1_681295	DS02SP.3_299603	DS02SP.1_595299	MC01BF.1_641283	DS02SF.3_238324	DS02BF.2_606676	DS02SP.2_477651	DS02BP.2_514277	DS02BF.2_520349	DS02S.3_140025	DS02BP.3_17140	DS02SP.2_535541	DS02SP.2_585907	DS02BF.1_207912	DS02BF.2_34049	DS02SF.2_440004	DS02SP.1_146710	DS02BF.1_372645	DS02SP.2_388164	MC01BF.1_684264	DS02BF.1_729201	DS02BP.2_501778	MC01BF.3_467273	DS02BP.3_594558
CE12	28	DS02SF.1_794793	MC01SF_417264	DS02SF.2_389901	MC01BP_646857	MC01SF_385142	MC01BP_524985	DS02BF.1_136491	DS02BP.1_618132	DS02SF.3_49135	DS02SF.1_422991	DS02SF.1_167484	DS02BF.1_158342	DS02BF.1_446524	MC01BF.2_133819	DS02BF.1_130922	MC01BP_229254	DS02BP.3_327660	MC01BF.3_792302	DS02BF.1_618047	DS02BP.2_76390	DS02BP.3_384176	MC01BF.2_163943	MC01BP_154988	DS02SF.2_724998	DS02SP.2_89165	MC01BF.3_94568	MC01BF.1_610959	DS02SP.1_743839
CE13	76	DS02BP.3_303936	MC01S.2_143397	DS02S.2_14886	MC01S.2_211592	DS02S.1_41598	MC01BP_147539	MC01BF.3_313650	MC01S.2_11617	MC01BP_657461	DS02BP.2_188329	MC01S.2_8155	DS02BF.1_495907	MC01S.2_116918	MC01BF.1_646062	DS02SP.1_683813	MC01BF.3_671757	MC01S.3_127230	DS02SF.2_266340	DS02S.3_146862	MC01BF.3_794733	DS02SP.3_815462	DS02BF.1_145464	MC01S.1_23929	MC01S.3_197057	DS02SP.2_220496	DS02S.3_311329	DS02SP.1_261833	DS02S.1_127728	MC01BP_179801	DS02SP.2_116661	DS02SP.1_108312	DS02SP.1_190224	DS02S.3_28887	DS02S.1_116119	MC01BF.2_773180	DS02S.1_66197	DS02SF.3_664756	DS02BP.2_432250	DS02S.1_267504	DS02BF.2_659993	DS02S.3_230299	DS02S.2_176912	MC01S.2_252175	MC01SF_323346	DS02BP.3_314412	MC01S.2_54647	DS02S.1_295533	DS02BF.2_180010
CE14	341	DS02SP.1_76902	DS02BP.3_223996	MC01BF.1_577838	MC01S.2_277324	DS02SP.2_122268	MC01BP_207210	MC01SF_459052	MC01BF.3_454720	DS02S.1_72881	DS02SF.1_416220	DS02S.1_87231	DS02S.2_159109	DS02BF.2_469575	DS02SP.2_799100	DS02BF.1_144794	DS02BF.2_748094	DS02BF.2_66937	DS02BP.3_603678	MC01S.2_172268	MC01S.1_22941	DS02S.1_21454	MC01BF.1_399285	DS02BF.2_742732	MC01S.2_256146	DS02SP.1_356938	MC01S.3_110299	DS02BP.1_195697	DS02BF.1_400632	MC01SF_446713	MC01BF.1_483013	MC01SF_753388	DS02SP.3_752849	DS02BF.2_794464	DS02SF.1_208114	MC01BF.2_254104	DS02BF.2_595849	DS02S.1_231836	MC01S.3_155680	MC01S.2_3772	DS02BP.1_500819	MC01S.1_272777	MC01BF.2_13951	MC01S.2_218669	DS02SP.3_773898	DS02BF.1_209163	DS02BF.1_800913	DS02S.2_150626	DS02BF.2_637915
CE15	59	DS02SP.1_364313	DS02SP.2_561683	MC01BF.1_527584	DS02BP.2_106144	DS02SP.1_120991	MC01BF.3_69159	MC01BF.3_315922	DS02SP.1_665940	DS02SP.1_707780	MC01BF.1_101122	MC01BF.3_530791	DS02S.1_293834	DS02BF.2_578528	MC01BP_486033	DS02SP.3_369348	DS02SF.1_856835	MC01SF_74636	MC01BF.1_561317	DS02SP.3_120422	MC01BF.1_741799	DS02BF.1_560256	MC01BF.3_738143	DS02S.2_30449	DS02BF.1_339681	DS02SP.3_244581	DS02SF.3_268237	DS02SP.2_421374	DS02S.3_47205	DS02BP.3_63376	MC01BP_184291	DS02BF.2_195943	MC01S.2_173223	DS02SP.1_286532	MC01BP_303508	MC01SF_718622	DS02BP.1_351098	DS02BF.2_534798	DS02BF.1_800832	MC01SF_555119	MC01BF.3_660962	MC01BF.3_780878	MC01BF.3_578132	DS02SP.1_594590	DS02SF.1_315411	MC01BF.2_783740	DS02BP.3_354105	MC01BF.2_283371	DS02BF.2_61294
CE16	15	DS02S.1_241200	MC01BF.1_133073	DS02SF.2_99535	DS02BP.3_4407	DS02BP.1_327417	MC01BF.3_142870	DS02BF.1_511202	DS02SF.2_96710	MC01S.1_85652	DS02S.2_316649	DS02SP.3_532673	DS02S.2_293606	DS02SP.2_181174	DS02SF.3_615403	DS02S.1_173861
CE2	5	DS02S.2_305106	DS02S.2_281992	MC01S.3_23252	DS02BF.1_188324	DS02S.1_122287
CE3	58	DS02BP.3_662560	DS02BP.1_375513	DS02SP.3_185269	DS02SF.3_533837	DS02BP.2_656628	DS02BF.1_94690	DS02SF.1_359837	DS02BP.2_418639	DS02BF.2_652674	DS02S.2_139873	DS02BF.1_345662	MC01BF.1_370475	DS02SF.1_432447	DS02S.2_72152	DS02SP.1_122181	DS02S.1_57904	DS02SP.1_734943	DS02S.3_173989	MC01BP_569571	MC01BF.1_300451	DS02SP.1_506683	DS02BF.2_219438	DS02BF.1_532045	MC01SF_353104	DS02BP.2_534122	DS02BF.2_361693	DS02BP.2_575717	DS02SF.1_839911	DS02SF.2_721420	MC01BF.3_430172	DS02BF.1_752355	DS02SP.1_48402	DS02SF.3_366807	DS02BP.3_53460	MC01BF.2_295198	DS02BF.2_142217	MC01BF.3_100457	DS02BP.2_416971	DS02SP.2_827340	DS02SF.2_833560	DS02BP.1_678018	DS02SF.3_470353	MC01BF.1_622940	MC01BF.2_274959	DS02SP.2_227819	MC01BF.2_212139	MC01BF.1_555206	MC01SF_849150
CE4	632	DS02BP.2_45563	MC01BF.3_153524	DS02SF.3_161086	DS02S.1_148213	DS02BF.2_168658	DS02S.3_293605	DS02S.1_216206	DS02SP.1_124849	DS02SP.1_132308	DS02BF.1_592655	DS02SP.1_97715	DS02BP.3_243326	DS02SF.1_227904	MC01SF_783210	MC01SF_64450	MC01BF.3_275022	DS02BF.2_101454	DS02BF.1_237513	MC01BF.3_839117	MC01S.1_75435	DS02SP.1_147713	DS02BF.2_18634	DS02SP.3_783003	MC01BF.1_88413	MC01S.3_238780	MC01S.2_44566	DS02BF.1_255953	DS02SP.1_623162	DS02SF.2_640925	DS02BF.1_275120	MC01BF.3_232020	DS02BF.2_677501	DS02S.3_119282	DS02SF.2_703639	MC01S.1_296722	DS02BP.3_610411	DS02SF.2_47443	DS02SP.1_690451	DS02BP.1_274931	DS02BF.2_126015	DS02SP.1_526608	MC01BP_150697	DS02SP.2_755455	DS02BF.1_767559	DS02BP.3_389757	DS02SF.2_606775	DS02BF.1_120204	DS02S.1_19349
CE6	27	DS02SF.3_703577	DS02SP.3_346274	DS02SP.1_638485	DS02BF.1_43348	DS02SF.3_874226	DS02S.1_108553	DS02SF.3_878276	DS02SF.1_432673	DS02SF.3_489997	DS02BF.2_103179	MC01BP_520123	DS02BF.2_667152	DS02BF.2_229923	DS02BP.3_665524	DS02SP.3_417061	MC01BF.2_712389	DS02BP.1_232507	MC01BF.3_482490	DS02SP.1_753013	DS02SP.2_109056	MC01BF.1_78649	DS02SP.3_684093	MC01SF_534805	DS02SP.1_327884	MC01BF.2_753566	MC01BF.3_347719	DS02SF.1_717698
CE7	44	DS02SP.2_53011	DS02BF.2_331587	MC01S.2_94628	MC01SF_585937	DS02S.1_198967	DS02S.2_207778	DS02SF.3_619731	MC01SF_493137	DS02SP.1_73835	DS02BP.2_551334	MC01BF.3_737220	DS02BP.1_411672	DS02SF.3_172733	DS02SP.1_243970	DS02S.2_9832	DS02BF.1_589861	DS02SP.1_825653	DS02BP.3_226125	MC01BF.1_393913	DS02SF.2_607353	DS02S.2_250430	DS02SP.3_700153	DS02S.1_29161	DS02S.3_237729	DS02S.1_199457	MC01BF.1_228577	DS02SP.1_539005	DS02SF.2_619222	DS02S.2_226998	MC01BF.2_213444	MC01S.2_218745	DS02SF.1_576885	MC01BF.1_27220	MC01BF.3_74532	DS02SF.1_102867	DS02BF.1_176879	DS02BF.2_253990	MC01BF.1_51173	DS02BP.2_500651	DS02SF.1_667448	DS02SF.1_751034	MC01BF.3_830332	DS02SP.1_220557	DS02SP.2_16951
CE8	11	MC01BF.2_161603	DS02BF.1_107512	DS02SP.2_38111	MC01BF.1_266454	DS02BF.1_557715	MC01SF_36057	DS02BF.1_217737	DS02BF.1_445380	DS02BP.1_266948	MC01BF.3_444466	DS02BP.3_519585
CE9	181	MC01BF.2_123217	MC01BF.1_83653	MC01S.3_124980	MC01BP_217986	DS02BP.3_475939	MC01BF.2_669104	DS02S.1_324	DS02SP.2_510172	DS02SF.3_227304	DS02BF.2_89611	DS02SP.2_414446	MC01SF_640794	MC01S.1_270120	MC01SF_366534	DS02SP.2_768186	DS02SF.2_363168	DS02SF.2_38008	DS02BF.2_429646	DS02S.3_4260	MC01SF_884292	DS02BP.2_505066	DS02S.1_160281	MC01BF.1_281058	DS02SF.1_628467	MC01S.2_131178	MC01S.3_243954	DS02SP.2_38500	DS02BP.1_322257	DS02SF.3_135815	MC01BF.3_673137	DS02BF.1_90456	DS02SP.2_232073	DS02BF.1_467210	MC01BF.1_762775	DS02SF.3_821762	MC01BP_565080	DS02SP.3_206494	DS02BF.2_45431	DS02BF.1_788985	DS02BP.3_152095	DS02BP.2_555680	DS02SP.3_674797	DS02BF.1_714163	DS02SP.1_511349	DS02BP.3_93276	DS02SF.1_457147	MC01BF.2_830336	MC01S.2_34361
GH1	229	DS02SP.2_16242	DS02S.1_24426	MC01S.3_251052	DS02SP.2_456215	MC01S.2_161213	DS02S.1_139768	DS02SF.3_519798	DS02S.3_243614	DS02BP.3_180008	MC01S.1_48462	MC01BP_438081	DS02S.1_158403	DS02SP.2_213705	DS02SP.3_361515	MC01BF.3_180939	DS02SF.2_441323	DS02S.3_175479	DS02SF.2_646561	DS02SP.2_496638	DS02SP.3_148500	MC01SF_723070	MC01BP_136904	DS02BF.1_254580	MC01BF.2_161385	DS02SF.3_221804	DS02SP.2_825134	DS02SP.3_82433	DS02SF.1_11286	DS02S.3_122007	DS02BF.1_58714	DS02BP.3_677152	DS02S.1_22836	MC01S.3_252889	MC01BP_355477	DS02SP.1_246265	DS02S.3_19899	DS02S.2_217020	MC01BF.3_520956	MC01SF_631893	MC01BF.2_123552	DS02SP.1_767101	MC01BF.3_710124	MC01BF.3_687206	DS02BP.2_581986	DS02S.1_188153	DS02SP.1_834629	DS02BF.1_180184	DS02SF.3_3486
GH10	52	DS02SP.2_486455	DS02SP.2_606755	MC01BF.1_585789	MC01BF.2_304158	DS02SP.3_321882	MC01S.2_24932	MC01BF.2_850748	MC01S.1_291130	DS02BF.1_297964	DS02SF.1_856414	DS02BP.2_134385	DS02S.2_272734	DS02SP.2_42202	DS02SF.1_505911	DS02S.1_121876	DS02BF.2_438811	DS02SF.1_294565	MC01S.1_198000	MC01S.2_170208	DS02SP.3_33141	DS02SF.2_125751	DS02BF.1_626031	MC01S.3_23363	DS02SF.2_569807	DS02BF.1_311553	DS02BP.2_414454	DS02SF.2_44634	DS02BF.1_345116	DS02BP.2_230367	DS02S.2_55632	MC01S.2_159798	DS02SP.2_822822	MC01S.3_130841	DS02BP.3_427009	DS02SF.2_140497	DS02BF.1_100234	MC01SF_652842	DS02S.2_149825	MC01S.1_255153	DS02S.1_14993	DS02S.1_314361	DS02S.3_178675	DS02S.2_173433	DS02BP.3_265260	DS02SF.3_491589	DS02S.1_123602	DS02BF.1_327473	DS02BP.2_525765
GH100	15	DS02SP.2_671201	DS02BP.3_481867	MC01SF_518341	DS02SP.1_325709	DS02BP.1_40065	DS02S.1_190314	DS02BP.3_488381	DS02S.3_184347	DS02S.2_101533	DS02S.3_177404	DS02S.3_341165	DS02SF.1_622161	MC01BF.2_242798	MC01SF_783033	DS02S.2_74736
GH102	128	DS02BF.2_436921	MC01BF.3_560734	DS02S.1_138369	MC01S.2_203573	DS02S.2_248949	MC01S.1_29319	DS02BF.1_613263	DS02S.3_288913	DS02BF.2_667201	MC01S.3_34607	DS02SP.2_33820	MC01S.2_277343	DS02S.1_276365	MC01S.2_121184	MC01S.2_233539	DS02S.3_59517	DS02SP.2_645773	DS02SP.2_846724	DS02BP.1_25915	DS02SF.1_444946	MC01BP_121683	DS02BP.3_72030	MC01BP_156390	DS02BP.1_253713	MC01S.2_236910	MC01BF.1_751917	DS02SP.3_681699	DS02S.3_100720	DS02SF.2_50626	DS02SP.2_12296	MC01SF_440506	DS02BF.2_667301	DS02SP.2_77860	DS02S.1_165005	DS02BF.1_300486	DS02BP.1_243608	MC01S.2_55234	MC01S.2_229074	DS02SP.2_618466	DS02BF.1_336924	DS02SP.1_481852	DS02SF.3_442414	DS02S.1_101774	DS02SF.1_200217	DS02S.1_144607	DS02S.1_199695	MC01S.1_248477	MC01S.2_7670
GH103	624	DS02SP.2_740214	MC01BP_385495	DS02SP.3_537535	MC01BF.3_568213	DS02SP.1_438808	DS02BF.1_272440	DS02SF.2_446969	DS02BF.1_472398	DS02SF.3_705018	MC01S.3_21235	DS02BF.2_676524	DS02SF.1_33838	DS02S.2_55217	DS02SF.3_165808	DS02SP.1_348656	DS02BP.2_601836	DS02SF.3_486715	MC01BF.2_739508	DS02SF.1_152125	DS02SP.3_229253	DS02SP.3_95354	DS02S.3_185820	DS02SP.2_330571	DS02BP.3_235928	DS02SP.1_145493	DS02SP.1_140236	DS02SF.2_355282	MC01BF.3_781616	DS02SP.2_330473	MC01BF.1_364398	DS02BF.2_250484	DS02BF.1_731374	MC01BP_513844	DS02SF.1_648904	DS02SF.1_431967	DS02BF.2_601608	DS02S.1_168733	MC01BF.1_808311	DS02S.3_152296	MC01BF.1_591654	DS02SP.3_691387	MC01S.1_32569	DS02SP.2_753648	DS02BP.3_309435	DS02SP.1_315663	DS02SF.2_226590	DS02BP.1_304049	DS02S.1_306518
GH104	32	MC01BF.2_243824	DS02SF.3_209296	DS02BF.1_68622	MC01BF.2_814071	DS02SF.3_898299	MC01BF.3_137830	DS02SP.2_354225	DS02SF.1_706783	MC01BF.1_477461	MC01SF_704972	MC01SF_621180	MC01BF.1_330629	MC01SF_647799	MC01BF.2_260542	DS02BF.2_549847	DS02BP.1_110575	DS02BF.2_68965	DS02BP.1_339133	MC01BP_554619	DS02BF.2_654676	DS02SP.3_600345	MC01SF_538492	MC01SF_60116	MC01BF.2_850473	DS02SF.3_878313	DS02SF.3_726423	MC01BF.2_119109	DS02BP.3_253829	MC01BF.2_828819	MC01BF.1_30169	MC01S.2_56623	MC01BF.3_409479
GH105	54	DS02S.2_8917	DS02BF.2_6543	DS02S.3_37695	DS02SF.3_641177	DS02BF.1_250586	DS02S.3_266659	DS02S.1_5556	DS02SF.2_413641	DS02S.2_266708	MC01BF.3_396727	MC01BP_524705	DS02BP.3_431327	DS02S.3_287583	DS02BF.1_372277	MC01S.3_234298	DS02BF.1_133507	DS02S.3_335977	DS02SP.3_799306	MC01BF.1_637792	DS02SF.3_679759	MC01S.2_246725	DS02S.2_286506	DS02SP.1_122039	DS02SF.2_451580	MC01SF_729074	DS02S.1_96787	DS02S.2_73629	DS02SP.1_452967	MC01BF.3_366150	DS02S.2_35478	DS02SF.1_58081	MC01S.1_202380	MC01BP_624024	DS02BF.1_677057	MC01S.1_202832	DS02SF.3_300953	DS02SP.2_368784	DS02S.2_243713	DS02SF.3_430105	DS02S.3_3270	MC01S.1_240174	DS02S.1_63436	MC01BP_318382	DS02S.1_79879	MC01BP_494626	MC01S.3_128663	DS02BF.1_146629	DS02SF.3_562532
GH106	11	DS02BF.1_263116	DS02S.3_97406	DS02S.2_302749	MC01S.1_182524	MC01S.3_197035	MC01SF_474743	DS02S.1_60036	DS02S.2_126835	MC01S.2_128729	MC01S.2_28125	DS02S.2_5599
GH108	185	DS02SP.1_683722	DS02BF.1_750510	DS02BP.3_563295	MC01BF.2_177142	DS02SP.3_717300	DS02BP.1_540471	DS02SP.3_646814	MC01SF_590335	DS02BP.2_433314	DS02BP.3_510729	DS02SP.1_722049	DS02SP.3_756823	DS02SF.2_535599	MC01BP_429690	DS02SP.3_809398	MC01BF.1_311663	MC01BF.3_635570	DS02SF.2_812386	MC01BF.1_793333	DS02SP.2_688543	DS02BF.1_226654	DS02SF.2_699900	DS02BP.2_685931	DS02BF.2_33812	DS02BF.2_557869	DS02BP.2_469602	DS02BP.3_295357	DS02BF.2_195337	DS02BF.1_599003	MC01BP_260318	MC01BF.2_281242	DS02BF.1_767076	DS02SP.3_470345	DS02BP.2_120905	DS02BF.1_319572	DS02BF.1_582805	DS02BF.1_149052	DS02BP.2_535152	DS02SF.3_787174	DS02BF.1_520729	DS02BP.2_447660	DS02SF.1_433633	DS02SF.2_661937	MC01SF_472916	DS02SF.1_810554	DS02BP.2_125530	DS02SF.1_630127	DS02BF.1_268775
GH109	533	DS02BF.1_170048	DS02S.3_331985	MC01BP_458808	MC01S.3_208971	DS02BP.2_490228	DS02SF.3_313957	MC01S.1_282516	DS02SP.1_688198	DS02S.1_156679	DS02SP.2_850863	DS02SF.3_881064	DS02SP.3_140938	DS02BF.1_699313	DS02BP.1_93658	DS02BP.2_317192	MC01S.1_84870	MC01S.1_202764	MC01BP_434988	MC01S.2_201167	DS02SP.1_690128	MC01S.2_126886	DS02S.3_294206	MC01S.3_37850	DS02SP.2_509737	MC01BF.1_250108	MC01BF.1_121263	DS02SP.3_811711	MC01S.2_80937	MC01S.3_179771	DS02BF.2_252098	DS02BP.3_377053	DS02BF.1_326972	DS02SP.1_241965	MC01BP_225601	DS02BP.2_708333	DS02BP.1_215850	MC01BF.3_223308	DS02S.2_98240	DS02SP.3_710598	DS02SP.1_604986	MC01S.1_244557	DS02S.3_203055	MC01SF_631533	DS02BF.2_233435	MC01SF_829068	DS02S.3_182873	DS02BP.3_253180	DS02SP.1_704155
GH11	3	DS02BP.3_291035	DS02BF.1_482031	DS02BF.2_10725
GH110	2	MC01BF.2_96562	MC01SF_733191
GH112	1	DS02SP.3_35084
GH113	32	DS02BP.3_444901	DS02SP.2_782704	DS02S.1_96962	DS02SP.2_648667	MC01BF.3_785501	DS02SF.1_478888	DS02S.2_174920	DS02S.1_294163	DS02S.1_313725	MC01S.2_276226	MC01SF_768783	MC01BF.1_331677	DS02S.2_15716	DS02BF.1_664568	MC01BF.1_775149	DS02SF.1_479952	MC01S.3_151719	DS02S.1_81057	DS02BF.1_90919	MC01S.1_26214	DS02SF.1_48801	DS02BF.2_275547	MC01S.2_22900	DS02SP.2_101345	DS02SP.1_795136	MC01S.2_245209	DS02SF.2_708420	DS02SP.3_137367	DS02SP.1_503904	DS02BF.1_163323	DS02S.1_171615	DS02S.2_74510
GH114	14	MC01SF_450563	MC01BF.3_825505	DS02BF.1_136166	MC01BF.1_442349	DS02SP.2_840257	DS02SF.3_437914	DS02SF.2_328873	DS02SF.1_835713	DS02SF.1_371999	DS02S.1_294659	DS02SF.1_532402	DS02SP.3_331461	MC01S.1_84067	DS02BF.1_411416
GH115	4	MC01BF.1_82231	DS02BP.2_328705	DS02BF.1_197679	DS02BF.1_609104
GH116	33	DS02S.2_209564	MC01BF.2_785080	MC01BF.1_555203	MC01SF_547486	MC01SF_311305	MC01BF.1_703042	DS02SF.1_473169	MC01BF.3_369737	MC01S.2_219483	MC01S.1_181731	DS02SF.1_796989	MC01BF.2_158541	DS02SP.1_785143	MC01S.1_180461	DS02S.3_344537	MC01S.1_280671	DS02BP.2_405468	MC01SF_599406	DS02S.1_125034	MC01S.2_186440	MC01S.1_265002	MC01S.2_189574	MC01S.1_45042	MC01S.1_19829	DS02SP.2_506787	DS02SP.1_70515	MC01BF.1_653234	MC01SF_444709	MC01SF_450768	MC01BP_339885	MC01S.2_257498	DS02SP.2_13016	MC01S.2_274168
GH117	33	DS02S.3_315232	MC01S.2_132117	MC01S.3_253776	MC01S.2_112793	MC01S.1_20707	DS02S.2_152064	DS02S.3_17467	MC01BF.3_164221	DS02S.1_15797	MC01S.1_86850	MC01S.2_71983	DS02S.2_244178	DS02SP.1_787064	MC01BP_428155	DS02S.1_98576	DS02S.1_140160	MC01SF_785380	MC01S.3_244082	DS02S.2_112407	DS02S.3_159962	DS02BF.1_71063	MC01S.3_216214	MC01S.2_88767	DS02BF.2_756735	DS02S.2_167576	DS02BF.1_741311	MC01BF.3_258084	DS02SP.2_320275	DS02S.1_232229	MC01S.2_254178	DS02BF.2_232807	DS02S.3_295041	MC01S.2_137806
GH12	2	DS02SP.2_320456	DS02BF.1_534874
GH120	6	DS02S.1_118632	MC01S.1_210257	MC01S.1_290623	DS02S.3_326654	DS02S.2_230747	DS02S.2_204608
GH123	2	DS02BF.1_391050	DS02BP.2_674880
GH125	9	DS02BF.1_206162	DS02BP.1_114866	MC01BP_173994	MC01SF_827984	DS02BP.2_217286	MC01BP_370508	DS02BF.1_31489	DS02BP.3_184496	MC01BF.3_456722
GH127	40	MC01BF.1_280316	MC01S.3_246693	DS02SP.1_227270	MC01BF.3_310212	MC01BF.1_221034	DS02S.1_100394	MC01S.2_76561	DS02S.1_129992	DS02BF.2_483076	MC01BP_415363	DS02SF.1_17720	MC01S.2_10411	DS02S.3_340959	MC01SF_425146	MC01BF.2_830306	DS02SP.3_539381	DS02S.2_238949	DS02SP.3_224268	DS02BF.2_14766	DS02S.2_305734	MC01S.3_2952	MC01BF.2_825612	DS02S.2_11925	DS02SP.2_823187	MC01S.2_189559	MC01S.2_89743	MC01SF_7037	DS02BF.2_706276	MC01BF.3_5599	DS02S.3_176588	DS02SF.3_400652	DS02BP.1_345091	DS02S.3_63774	DS02S.3_340415	DS02SP.3_184559	DS02S.2_137925	MC01S.1_88584	MC01BF.3_553363	MC01S.2_161156	DS02BF.2_372862
GH128	12	MC01BF.3_52758	MC01BF.1_38867	DS02SP.3_450904	MC01SF_428806	DS02SP.1_651666	DS02SP.1_496884	DS02SF.1_273597	DS02SP.1_196609	DS02BF.1_773134	DS02SP.3_270289	DS02S.3_43485	DS02S.3_172483
GH129	2	DS02SF.1_656215	MC01S.2_38917
GH13	1611	DS02SF.2_827196	MC01BF.1_819215	DS02BF.2_33406	DS02BF.1_461432	MC01BF.3_324592	DS02S.3_241852	DS02BF.2_160067	DS02SF.2_324068	DS02S.3_120339	DS02SF.2_68532	DS02SF.3_5713	DS02SF.1_203682	MC01BF.3_60736	DS02SP.2_540340	DS02S.3_220095	MC01BF.3_743779	DS02SP.2_475324	DS02SF.1_447690	DS02SP.1_777359	DS02SF.1_427132	MC01S.3_246917	DS02S.2_239952	DS02BF.1_551710	DS02SF.2_351958	MC01SF_418407	MC01S.3_211001	DS02SF.2_134456	DS02SP.3_755369	MC01BF.3_527466	DS02S.2_162528	DS02S.2_188188	MC01S.2_176005	DS02BF.2_216845	DS02S.1_62620	DS02S.3_277875	MC01BF.3_256769	DS02BF.1_618932	MC01BF.3_479378	MC01BF.3_324121	MC01BF.2_135988	MC01BF.2_268807	DS02SP.2_800140	DS02S.1_5874	DS02S.3_85433	MC01SF_752394	DS02BF.2_631059	DS02S.3_320441	MC01BF.1_111598
GH130	121	DS02S.2_60337	DS02S.2_314971	DS02S.3_183763	DS02S.2_161522	MC01S.2_281559	DS02S.1_153608	DS02S.3_10005	DS02S.1_20872	DS02S.3_225991	MC01S.1_248012	DS02S.3_91460	DS02S.3_236496	MC01S.2_15152	DS02S.1_190792	DS02S.3_330013	MC01S.1_297529	MC01S.1_268173	DS02S.2_1233	DS02S.2_89605	DS02S.2_182997	DS02S.2_300294	MC01S.1_60012	DS02S.1_284726	MC01S.2_99850	DS02S.2_4706	MC01S.1_263991	DS02S.2_118330	DS02S.3_1031	DS02S.3_11026	DS02S.1_80089	DS02S.1_173416	MC01S.2_170984	DS02S.3_162299	MC01S.1_51625	DS02S.1_245540	MC01S.2_86909	DS02S.3_301311	MC01S.1_279679	DS02S.1_132373	MC01S.1_284533	MC01SF_347074	DS02S.3_182397	DS02S.1_305162	DS02S.2_262064	DS02S.2_96867	DS02S.2_117115	MC01S.2_41279	DS02S.2_133459
GH133	37	MC01S.2_62975	MC01S.1_274697	MC01S.3_193493	MC01S.3_117936	MC01BP_638772	MC01S.3_263834	DS02S.1_175341	MC01S.2_8838	DS02S.3_285554	DS02S.3_279578	DS02S.1_310428	MC01S.2_94377	MC01S.2_138586	DS02BF.1_486924	MC01S.2_216730	MC01S.3_1615	DS02S.1_239923	DS02SF.3_237380	DS02S.3_250593	DS02S.1_20099	MC01BP_528760	DS02S.3_131499	MC01BP_531311	DS02S.1_262623	MC01BF.3_23483	DS02BP.1_634614	MC01BF.3_360388	MC01S.1_24194	MC01S.1_221993	MC01S.1_26487	DS02BF.2_485609	DS02S.2_60915	MC01S.3_15175	DS02S.3_297250	DS02S.3_114497	DS02SF.3_415346	MC01BF.3_180575
GH135	1	MC01BF.3_615739
GH136	23	DS02S.1_305518	MC01S.1_59122	MC01S.3_160507	DS02S.1_105073	DS02BP.2_131848	MC01S.1_7358	DS02S.3_73889	DS02S.2_308465	DS02SF.1_823092	DS02BP.3_30077	DS02S.2_49139	DS02S.3_258713	DS02SF.2_679498	DS02S.2_228484	DS02BP.2_266955	MC01S.2_236941	DS02S.1_205082	DS02BP.2_429751	DS02SF.2_319506	DS02BF.2_749599	DS02S.2_221268	DS02BP.1_149468	DS02BF.2_273011
GH137	3	DS02BP.1_436282	MC01BP_156524	MC01BF.1_291336
GH14	5	MC01BF.3_567426	MC01BP_417011	MC01BF.2_665157	MC01SF_62414	MC01SF_59469
GH140	20	DS02S.2_152928	DS02BP.3_309727	DS02S.3_38486	MC01S.3_213960	DS02S.2_287755	MC01BF.3_565835	MC01S.2_152011	MC01S.2_217454	DS02S.3_213210	DS02S.1_77924	MC01S.2_207955	DS02S.3_320977	DS02SF.3_532300	DS02BF.1_767980	DS02S.1_198012	DS02S.3_183864	DS02BF.2_478556	DS02SP.3_248101	MC01S.3_238304	DS02S.3_99564
GH141	40	MC01BF.1_757949	MC01S.3_171121	DS02SF.2_636127	DS02BF.1_381507	MC01S.2_223026	MC01S.2_208674	DS02S.1_251489	MC01BF.2_819412	DS02BF.2_194080	DS02SF.1_783133	DS02BF.1_422290	MC01BF.1_578349	DS02SP.1_562725	DS02S.1_225725	MC01BF.1_649265	MC01BF.3_67191	DS02BP.2_152679	MC01S.1_40842	DS02SF.1_648151	DS02BP.2_526709	DS02SF.2_903926	DS02S.3_264071	DS02BF.2_581069	MC01S.3_259891	DS02SP.1_824971	DS02SP.3_310762	DS02BF.1_478695	DS02SP.3_578179	DS02S.3_78991	MC01BF.1_58339	DS02S.3_230330	DS02SF.2_736086	DS02SF.1_472106	DS02BP.1_90428	MC01BF.1_286798	DS02BP.1_526220	DS02S.2_209573	DS02S.1_202908	DS02BP.2_600046	DS02S.3_85256
GH142	9	DS02SP.3_578009	DS02SF.1_556528	DS02SF.2_784630	DS02BF.2_539539	DS02BF.1_730078	MC01BP_394166	MC01BP_639573	MC01BF.2_205874	DS02SP.1_552500
GH143	4	DS02S.3_184822	DS02SP.1_576909	MC01SF_583647	DS02S.2_278584
GH144	40	MC01BF.1_735337	MC01BF.1_713221	DS02BP.1_571154	DS02BF.1_663707	DS02SF.3_738506	DS02BP.2_280030	MC01SF_345214	DS02SP.1_714535	DS02S.1_58053	MC01BF.2_756330	MC01SF_834279	DS02SP.1_495522	DS02SP.1_344966	MC01SF_637004	MC01SF_555280	DS02BF.1_119807	DS02SP.3_395764	DS02SF.2_539561	MC01S.1_221812	MC01S.2_134126	DS02SP.2_433072	DS02SP.2_826435	DS02S.2_173859	DS02SP.1_192256	MC01BF.3_491811	MC01BF.1_23029	DS02SP.2_41936	DS02S.1_152276	DS02BF.2_598319	DS02S.3_159025	DS02S.1_210055	DS02BP.2_41535	MC01BF.1_461219	DS02SP.1_651664	DS02SP.1_652343	MC01BP_581779	MC01BF.1_811077	DS02BP.2_183015	DS02SP.3_702331	DS02SP.1_304596
GH145	24	DS02S.3_97810	DS02BP.3_224852	MC01S.2_189906	DS02BF.1_681142	MC01SF_511972	DS02SF.2_29976	DS02S.3_230460	DS02BF.1_792835	DS02BF.2_765454	DS02BP.2_412912	DS02S.1_48622	MC01BF.3_660734	DS02S.2_277677	MC01S.3_163872	MC01BP_637068	MC01S.1_253500	DS02S.1_186557	DS02BP.1_440903	DS02BF.1_33581	DS02SF.1_58280	DS02S.2_246578	MC01S.3_47985	DS02SP.3_785877	DS02BF.1_728730
GH146	13	DS02SP.3_654381	MC01SF_402255	DS02BF.1_516559	MC01S.3_1727	MC01BF.2_99039	DS02SP.1_278119	DS02BF.2_486985	MC01SF_36566	DS02S.1_314206	MC01S.1_248967	DS02SP.1_69408	MC01S.1_199037	DS02S.3_183186
GH147	2	DS02BP.3_295532	DS02BF.1_31081
GH148	1	MC01SF_335761
GH149	103	DS02S.1_38156	DS02SP.1_217571	DS02SF.2_241155	DS02SF.1_759427	DS02SP.2_248970	DS02S.2_277970	DS02SF.1_649953	DS02SP.2_725815	DS02SF.1_74632	DS02BP.3_79647	DS02S.2_159896	DS02BP.2_330224	DS02SP.3_87437	DS02BF.1_51948	DS02SP.2_230867	DS02S.3_334164	DS02SF.3_566262	DS02SF.3_546361	MC01S.3_135533	DS02BF.2_169175	DS02SP.1_416096	DS02SF.2_320056	DS02BP.3_273902	DS02S.3_76557	DS02SF.1_520005	DS02S.3_8200	DS02SF.2_216246	DS02S.2_97275	DS02SP.2_675536	MC01SF_38157	DS02S.3_36947	DS02SF.2_866719	MC01BF.1_428360	DS02SP.1_708622	MC01BP_278460	MC01BF.2_286936	MC01BF.1_137815	MC01S.2_183838	DS02SF.3_255306	DS02SF.1_477219	DS02SP.2_205154	DS02BP.2_370686	MC01BF.3_321987	MC01BP_369534	MC01BP_522566	DS02BP.1_82848	MC01BF.3_610514	DS02SP.3_82990
GH15	172	MC01S.3_235161	DS02S.3_105380	DS02SP.3_489545	DS02S.3_286900	MC01S.3_126352	DS02SF.3_816238	DS02SP.1_844188	DS02S.1_289520	MC01BF.2_855602	DS02S.3_81137	MC01S.1_266922	MC01S.2_180688	DS02SP.3_265276	DS02S.2_49777	DS02S.2_37372	DS02S.1_168551	DS02SP.2_642479	DS02S.3_294625	DS02S.3_87795	DS02BP.1_187612	DS02SP.2_649842	DS02SF.1_356616	DS02BP.1_509867	DS02S.3_298655	DS02SP.3_73269	MC01S.3_163462	DS02BF.2_711667	DS02BF.1_658344	MC01S.2_247195	DS02SP.2_711319	DS02SP.3_315210	DS02S.1_107897	DS02SF.3_904624	DS02SP.2_324531	DS02SF.1_208806	DS02S.3_165727	DS02S.2_265214	MC01SF_516789	DS02SP.3_807267	DS02S.2_127639	DS02SP.1_610706	MC01BP_136442	DS02BP.1_443909	DS02SP.2_494587	DS02BP.1_17088	DS02S.1_91539	MC01BF.1_517411	DS02SP.3_28523
GH151	3	DS02SP.2_344190	DS02BF.1_168687	DS02S.1_221563
GH153	13	DS02S.1_313501	DS02S.3_112339	DS02SP.3_434079	DS02BP.2_229868	DS02S.2_276483	DS02S.3_239289	DS02BF.2_294798	MC01S.1_294431	DS02BF.1_420403	DS02BF.1_420393	DS02S.2_184720	DS02S.2_26356	DS02S.2_290938
GH154	9	MC01BF.1_293417	MC01S.2_90916	DS02SP.2_366984	DS02SP.2_16777	DS02SP.3_626985	DS02BP.2_140055	MC01BF.1_191709	MC01BF.3_531930	MC01BP_210455
GH156	10	MC01S.1_218330	DS02SP.2_780091	DS02S.3_84483	MC01BP_396568	MC01BP_304940	DS02BF.1_194967	DS02SP.2_459221	MC01S.3_126504	DS02BP.2_213644	MC01S.2_32838
GH157	1	DS02S.1_201134
GH158	107	DS02S.1_150293	MC01BF.3_454108	DS02S.2_298258	DS02BF.2_122353	DS02BP.2_615854	MC01S.2_153010	MC01BF.3_745109	MC01BF.3_809934	MC01S.3_187455	MC01BF.3_175930	DS02S.3_56615	MC01BF.3_740964	MC01BF.2_83931	DS02SP.3_318862	DS02BF.1_596290	MC01BF.3_583029	MC01S.3_194377	DS02SP.3_556406	DS02BF.2_434483	DS02BF.2_493720	DS02BF.1_71961	MC01S.1_67298	MC01S.2_218442	DS02BF.1_604595	DS02SF.3_188366	MC01BP_481451	DS02BP.2_303006	DS02SP.1_469976	MC01SF_765580	DS02SP.1_131246	DS02BP.2_607325	DS02SF.1_617628	DS02BF.2_280314	MC01BP_586816	MC01BF.1_82374	MC01S.2_32497	DS02BF.1_668465	DS02BF.2_96219	MC01BP_555018	DS02BF.1_351577	DS02S.2_93919	DS02S.2_140040	MC01S.2_280410	DS02SF.1_730803	MC01BF.3_174724	DS02S.3_85846	MC01SF_89144	DS02S.1_300107
GH159	1	DS02BF.1_706345
GH16	626	DS02BF.1_188912	DS02BF.1_191577	MC01SF_365726	DS02SP.1_798738	DS02SF.1_499483	DS02SP.2_83626	DS02SP.3_92961	MC01SF_746509	DS02BF.1_656316	DS02SF.2_221258	MC01S.2_59552	DS02SP.2_16955	DS02BF.2_199253	DS02BF.2_533338	DS02SP.2_541727	DS02BF.1_86618	MC01BF.2_690132	DS02SF.1_324574	DS02SF.2_117579	DS02SF.3_857971	MC01BP_631106	DS02SF.1_242294	DS02BP.3_272838	DS02S.2_32001	DS02S.2_171587	DS02BF.2_361088	MC01S.3_155771	MC01SF_71653	DS02S.2_72951	MC01BF.3_323715	DS02BF.1_152177	DS02BP.2_643409	DS02BP.2_462228	DS02SP.3_17213	MC01BF.1_134613	MC01SF_840645	MC01SF_446758	MC01S.2_101977	DS02S.2_252311	DS02BF.1_42728	DS02S.2_232876	DS02SP.1_159094	DS02BP.3_154278	MC01BP_645117	DS02SP.1_357195	DS02SF.3_630114	DS02BP.1_659890	MC01S.1_236574
GH161	7	MC01BP_283995	DS02S.2_298090	DS02S.3_322164	MC01BP_283994	DS02SF.3_645107	MC01S.2_36192	MC01BP_348184
GH163	38	DS02S.3_28053	DS02SP.2_616018	DS02S.3_80716	MC01S.3_182329	MC01BP_533325	MC01S.3_257976	MC01BF.2_872437	MC01S.3_226451	DS02S.1_287288	MC01S.2_273009	DS02BF.1_395302	DS02SF.1_397443	MC01S.1_35838	DS02SF.2_226222	DS02S.1_130854	MC01BP_462693	DS02S.2_92094	MC01S.1_193564	DS02SP.1_156835	MC01S.3_110099	MC01BF.2_179497	DS02SF.1_95847	MC01S.1_210293	MC01BF.1_205095	MC01BF.3_507562	DS02S.3_28134	DS02BP.1_107557	DS02BP.3_397354	MC01BP_382377	MC01S.2_3567	MC01BF.3_702412	DS02BP.3_697639	DS02S.3_346173	MC01S.1_93811	DS02SF.3_258491	DS02S.1_11528	DS02BP.1_416685	MC01BF.3_379439
GH165	45	MC01BF.1_269289	DS02BF.2_502558	MC01S.1_87622	MC01BP_37021	DS02S.2_98271	MC01BP_247170	DS02SF.1_219164	MC01BF.1_453788	MC01BF.3_691172	DS02SP.1_579744	MC01BP_145268	MC01SF_468569	DS02BF.1_288063	MC01BF.3_685722	DS02SF.2_334492	MC01S.1_26615	DS02S.1_123301	DS02S.3_263113	DS02SP.1_839644	MC01BF.3_354075	DS02SF.1_682338	DS02SP.1_57226	DS02SP.2_748007	DS02SP.2_767472	DS02SF.2_875536	DS02SP.1_62759	MC01BP_558950	DS02BP.2_702256	DS02BF.2_120246	DS02SF.1_826492	MC01S.3_212441	DS02SP.2_644737	MC01BP_28143	DS02BF.1_251140	MC01BP_420993	DS02S.2_265823	MC01BF.3_176647	DS02SP.2_27340	MC01S.2_110370	DS02SF.1_703114	DS02SP.2_221377	DS02SP.1_594694	DS02BP.2_304771	DS02S.2_29634	MC01SF_529711
GH17	97	DS02SF.2_751937	DS02SF.3_867737	DS02SP.3_95989	DS02SF.2_342551	DS02SF.3_509591	MC01S.3_128859	DS02SF.3_228421	DS02BF.1_213660	DS02BF.1_399969	DS02BP.1_640026	MC01BF.3_833142	DS02BP.2_698928	DS02BF.2_493719	DS02BF.2_527352	DS02SP.3_423398	DS02BF.2_105125	DS02BF.2_593961	MC01SF_387200	DS02BP.1_547295	DS02SF.3_211932	DS02BF.2_294598	MC01BF.1_65919	DS02SP.3_152816	DS02BP.1_140500	MC01S.2_147370	DS02SF.3_613966	DS02BP.3_154736	MC01BP_11706	DS02S.2_273531	DS02SF.3_758021	DS02BP.1_356035	DS02BF.1_346173	DS02BF.1_288444	DS02SF.2_129113	DS02BP.1_339608	DS02BP.1_655301	DS02SF.3_640883	DS02SF.2_34449	DS02BP.3_429631	DS02BP.2_662838	DS02S.3_289353	DS02BP.1_685251	DS02BF.1_381032	DS02BF.1_37189	MC01SF_368050	DS02SF.2_906330	MC01SF_387199	DS02BF.2_735627
GH18	142	MC01BF.1_244194	MC01SF_780904	DS02SF.1_845798	DS02BP.1_558903	DS02BF.1_308797	DS02SP.1_116585	MC01SF_639665	MC01BF.3_601735	DS02S.3_271940	MC01BF.1_118061	DS02BP.2_392644	MC01SF_671812	DS02BP.2_415697	DS02BP.1_13579	MC01S.3_125318	DS02BP.2_299771	DS02BP.1_353913	MC01S.3_42204	MC01SF_420569	DS02S.2_271437	DS02BP.2_327955	DS02BF.1_9650	DS02BP.1_183309	MC01BF.1_668289	MC01BP_156124	DS02S.2_282375	DS02SP.2_125782	DS02SP.1_539838	DS02SF.1_308188	DS02SF.3_12393	DS02BF.1_778295	DS02SP.2_477150	DS02SF.1_144570	MC01SF_638875	DS02BF.1_277798	MC01BP_198706	DS02SP.2_87965	DS02SP.3_164034	MC01BP_153951	DS02SP.1_529760	DS02S.1_158831	MC01SF_485350	MC01SF_332711	DS02SF.3_569657	DS02BF.2_357955	DS02BP.2_85725	DS02SF.2_591398	DS02SP.1_546055
GH19	80	MC01BF.1_437025	DS02BP.2_584102	DS02SP.2_754783	DS02BF.1_661775	MC01BP_147473	DS02BP.2_184998	DS02BP.1_392592	DS02SF.1_755106	DS02SF.1_223023	MC01BF.3_416998	DS02BP.2_5009	DS02SF.1_255483	DS02BF.2_81584	DS02BP.3_173642	DS02BF.2_411398	MC01BF.2_838901	DS02BF.1_281552	DS02SF.2_388232	MC01BP_418291	MC01BF.1_462536	DS02BP.2_361620	DS02SP.3_307705	MC01BP_189288	DS02BP.2_589068	MC01BF.2_865455	DS02SP.3_641277	DS02SF.1_380771	MC01BF.1_825152	DS02BF.1_236980	MC01SF_777900	DS02SP.2_579479	MC01SF_75062	MC01BP_135383	DS02BF.1_421696	MC01S.2_259263	DS02SF.2_787836	DS02SP.1_694414	DS02SF.3_344017	MC01BP_481897	MC01BP_544046	DS02SF.2_29839	MC01BF.3_671963	MC01BP_38066	DS02BP.2_453506	DS02BF.2_734834	MC01BP_363143	DS02BF.2_412767	DS02S.1_85746
GH2	205	DS02BF.1_186231	DS02BF.1_124049	DS02SP.1_392785	DS02SP.1_698782	DS02SP.2_94744	DS02SP.1_102147	DS02BF.2_491988	DS02BF.1_88573	DS02SF.1_364867	MC01BF.1_794054	DS02SP.1_245574	MC01SF_699248	DS02SF.1_71300	DS02SF.1_423803	MC01SF_563628	MC01BP_124834	DS02SF.3_28805	DS02BP.3_566428	MC01BP_263480	DS02BP.3_527210	DS02BP.1_168003	MC01SF_662277	DS02BP.3_386450	DS02SF.3_246388	DS02SP.2_155036	DS02SF.1_162481	DS02S.3_305058	MC01BP_359564	DS02SP.1_172470	DS02SP.1_453674	DS02BP.3_110184	DS02BF.1_568622	DS02SF.2_248596	DS02BF.1_160200	MC01BF.2_105856	MC01BF.1_759125	DS02BF.1_553905	DS02SP.2_774253	DS02BF.2_303632	DS02SP.1_750241	DS02SF.2_504428	MC01BF.1_533479	DS02BP.1_97419	DS02SF.2_677045	DS02SF.1_187895	DS02SF.1_366816	MC01BF.3_197704	DS02BF.2_527494
GH20	243	DS02BP.3_190661	DS02SP.1_418483	MC01BF.1_336967	DS02SF.1_552489	DS02BF.2_135024	MC01BP_393921	MC01S.1_188038	DS02SP.3_488938	DS02SF.3_352800	DS02BP.3_511525	DS02SP.1_841093	DS02S.2_195011	MC01BP_246200	DS02BP.1_587823	MC01BF.1_667549	DS02SF.3_193286	DS02S.3_79543	DS02S.2_247071	DS02SF.1_486531	DS02BP.1_94034	MC01S.2_254791	DS02BP.1_288005	MC01SF_51572	DS02BF.1_562314	DS02BF.1_487976	DS02SF.2_534814	DS02SF.1_693959	DS02BF.1_376026	DS02SF.3_768001	MC01BF.3_160411	DS02SF.2_592387	DS02SF.2_46132	MC01S.2_221699	DS02BP.3_522410	DS02BP.1_434141	DS02BP.2_91934	DS02BF.1_428082	DS02S.3_137246	DS02SF.3_565905	MC01SF_693022	DS02SP.1_513489	DS02SP.2_629024	DS02SP.1_515168	MC01BP_535323	DS02SP.1_487188	DS02SP.2_371153	MC01BF.3_637250	DS02SF.1_635839
GH22	1	DS02S.1_74851
GH23	1438	MC01BF.1_201403	MC01S.3_112335	DS02BF.1_274385	DS02BP.2_476857	DS02S.3_295085	DS02S.1_75634	MC01BF.3_310094	MC01S.2_275211	DS02SF.1_601433	MC01BP_460128	DS02S.3_204800	DS02S.1_292526	DS02BF.2_396690	DS02S.2_267995	DS02SF.2_736952	DS02SP.1_793560	DS02BF.2_768372	DS02SP.1_599458	DS02SP.1_785281	MC01S.1_31539	DS02SF.3_520020	DS02S.2_260803	DS02S.3_10428	MC01S.2_253874	DS02S.2_38633	MC01BF.1_82009	DS02SF.1_27707	DS02S.1_156063	DS02S.2_235118	MC01S.3_203860	MC01S.3_238586	MC01BF.1_154092	DS02BP.2_509569	DS02S.2_51821	DS02S.2_107651	DS02S.2_257766	DS02S.2_313321	DS02S.2_219662	MC01S.2_225434	DS02SP.1_12410	DS02BF.1_472492	DS02SF.2_153445	DS02S.3_224174	MC01S.2_138865	MC01S.2_287921	DS02S.2_229829	DS02S.2_155100	DS02SF.2_564789
GH24	542	DS02BF.1_684252	DS02SF.3_491066	DS02S.1_194683	DS02S.3_317671	DS02SP.3_188068	DS02SF.2_522015	DS02BF.2_658461	MC01BP_517220	MC01BF.1_501198	DS02SP.1_721489	DS02BP.3_686831	DS02SF.3_885033	DS02BP.2_213172	DS02BF.2_344840	DS02BP.3_149255	DS02S.3_104979	DS02SF.3_425580	DS02BP.2_77890	DS02SF.1_409950	DS02SF.3_777634	DS02SF.3_353329	DS02BP.2_345638	DS02SP.2_242270	DS02SF.3_799834	DS02BF.2_755028	DS02BF.1_458151	MC01BP_317034	DS02BP.2_557295	DS02SF.1_754741	DS02BP.1_343772	DS02SF.1_806734	DS02SF.1_830016	DS02BF.2_451901	DS02BP.3_181813	DS02BF.2_787061	DS02BF.1_648247	DS02SP.1_331502	DS02BF.2_595165	DS02BF.1_168304	MC01BF.3_240448	DS02BP.2_45880	DS02BF.1_619491	DS02SF.2_418614	DS02BP.2_25761	DS02BF.2_415802	DS02BP.2_93201	DS02BF.2_711415	DS02BF.1_789193
GH25	63	DS02S.1_265054	DS02BP.2_637786	DS02S.2_291893	DS02S.3_177105	MC01S.2_281427	DS02SF.2_459339	DS02BF.1_439137	MC01BF.2_708708	DS02SP.2_163269	DS02SF.3_883403	MC01BF.2_826138	MC01SF_362875	DS02SP.2_314808	MC01BF.1_387043	DS02BP.2_597182	DS02S.2_198448	DS02SP.3_400884	MC01BF.1_737127	DS02S.3_48823	DS02SF.3_704924	DS02S.1_313282	DS02S.1_313070	DS02BF.1_420494	DS02SP.2_615454	DS02SP.1_796669	MC01SF_50938	DS02SF.1_855826	DS02SP.3_774485	DS02BF.1_25197	DS02SP.2_817773	MC01SF_70427	MC01SF_436799	DS02SP.2_514453	DS02SP.1_469854	DS02BF.1_491930	MC01S.2_168929	DS02BF.1_801574	DS02SF.3_888973	DS02BP.3_110231	DS02BF.1_379829	DS02SP.1_717553	DS02BF.1_746105	MC01S.1_179801	DS02S.1_199032	DS02SP.1_123223	MC01S.1_62520	DS02BF.1_23521	DS02SF.1_788555
GH26	15	DS02BF.1_114042	MC01S.3_124955	MC01BP_649158	DS02S.2_102004	DS02S.1_266326	DS02S.1_36662	DS02SP.1_725265	MC01BP_387379	DS02SP.1_372065	DS02BF.1_458857	MC01SF_511027	DS02S.2_260142	DS02BP.2_626214	MC01S.3_189070	DS02SP.2_646769
GH27	2	MC01S.2_190764	MC01SF_469634
GH28	45	DS02SP.3_436274	DS02BF.1_9603	MC01S.2_22410	DS02SP.3_805806	DS02SF.3_733689	DS02BF.1_805473	DS02S.3_64301	DS02SF.2_662953	MC01S.1_249504	DS02BF.1_751359	DS02BP.1_304194	DS02S.2_67647	MC01S.2_140756	DS02SF.3_360797	MC01BF.3_189246	DS02S.3_296979	DS02SF.3_551550	DS02S.2_216754	DS02BF.1_97223	DS02SF.1_598780	DS02SP.1_769260	DS02SF.2_766722	MC01S.3_124569	DS02BF.1_229420	DS02S.2_251253	MC01BF.1_310029	DS02S.2_117819	DS02S.1_273810	MC01BF.2_161602	DS02S.2_257354	DS02BP.2_169563	DS02S.3_273296	MC01BF.3_561904	MC01S.1_221063	DS02BF.1_557716	DS02SF.3_648377	DS02BP.2_387348	DS02SP.3_518929	MC01SF_580149	MC01S.2_282192	DS02BP.1_364462	DS02SP.2_330601	DS02SF.3_869069	MC01S.1_217708	MC01BP_373435
GH29	197	MC01BF.1_273375	DS02S.2_36815	DS02S.1_20350	MC01SF_700631	DS02SP.1_433357	DS02BP.2_462712	MC01S.2_61832	DS02SP.1_248739	DS02S.1_23690	DS02BF.2_106727	MC01S.3_150821	MC01SF_55181	DS02S.3_258058	DS02S.2_99691	DS02BF.2_544157	MC01S.3_193391	DS02S.3_78583	DS02S.1_202068	DS02S.1_193744	DS02S.1_1933	MC01S.2_78284	DS02SP.2_660117	DS02BF.1_402142	DS02S.2_84323	MC01S.1_190902	MC01BF.3_438132	DS02S.2_271694	DS02S.2_30616	DS02SP.2_531940	DS02SP.1_329675	MC01BP_521418	DS02S.1_244083	MC01S.1_82593	DS02S.3_5528	DS02BF.1_540964	MC01BF.1_191473	MC01SF_561955	DS02S.2_79885	DS02SP.1_845584	DS02BF.2_283505	DS02BF.1_286921	DS02S.3_285791	DS02S.2_37469	MC01S.2_231423	DS02S.1_174134	DS02S.2_189954	MC01SF_823143	DS02S.3_11547
GH3	1033	DS02S.2_16354	MC01S.2_158415	DS02BF.2_222506	DS02S.1_267784	DS02BF.1_233704	DS02S.1_298358	MC01SF_658481	MC01S.2_58448	MC01S.3_202660	DS02S.3_159320	DS02SP.3_444534	DS02SF.2_898121	MC01BP_406151	MC01S.2_40074	DS02SF.2_551153	DS02SP.2_112579	MC01BF.2_168482	MC01BF.3_337154	MC01BP_620313	DS02S.2_72770	MC01S.3_105559	DS02SF.3_386891	DS02S.3_175168	DS02SF.3_383688	DS02SP.1_799965	DS02BF.1_485489	DS02SP.1_790040	DS02S.3_212315	MC01SF_648739	MC01BF.2_672122	DS02BP.1_58334	DS02BP.1_92541	DS02SP.3_715215	MC01S.1_243624	DS02BP.3_169645	DS02BF.2_116594	DS02SP.3_729519	MC01BF.3_61866	DS02SF.3_896602	DS02S.3_97145	DS02SP.3_176946	DS02S.3_101186	DS02BF.1_458737	MC01SF_396097	DS02BF.2_79905	MC01S.3_170900	DS02S.3_327279	DS02S.2_16571
GH30	128	DS02BF.1_148094	DS02SF.1_385881	DS02SF.1_735690	MC01S.2_252833	MC01BF.3_572762	MC01BP_387379	DS02BF.2_567349	DS02S.2_221577	MC01BF.3_554352	MC01BF.3_691424	MC01SF_637455	DS02SF.3_183062	DS02SP.1_745249	DS02SP.2_286190	DS02SF.1_786317	DS02BP.1_212630	MC01SF_498178	MC01SF_71734	DS02BF.2_109482	DS02BP.2_290697	DS02BF.2_280314	MC01BP_511630	DS02BP.2_504354	DS02S.2_128637	DS02S.2_187116	DS02BF.2_202330	DS02BF.2_42059	DS02BF.1_291041	MC01BF.3_587977	DS02SP.1_44782	MC01BF.1_284168	MC01BF.1_231673	DS02BF.1_803826	DS02SP.1_210351	MC01S.3_211986	DS02SF.3_743310	DS02BF.1_446990	DS02S.2_305431	DS02S.1_11981	MC01BP_537755	DS02BF.2_258021	DS02S.3_44838	DS02BP.1_675265	DS02BP.2_247967	DS02BP.1_392775	DS02S.2_68200	DS02S.1_8017	DS02SF.3_74015
GH31	142	DS02S.3_98537	MC01S.1_21618	MC01S.3_165933	MC01SF_669449	DS02BF.1_309580	MC01S.1_198558	DS02S.3_19010	MC01S.2_208900	MC01S.2_18810	DS02S.3_293199	MC01S.2_14152	DS02SF.1_88758	MC01S.1_21558	DS02S.1_125971	DS02S.3_238375	DS02SP.1_704166	MC01S.3_208307	MC01S.1_8223	DS02S.3_64625	MC01S.3_37971	MC01S.3_27192	MC01S.3_141022	DS02S.3_41498	DS02S.3_97050	DS02S.3_264075	DS02BP.3_314254	DS02S.2_99132	DS02S.3_57397	MC01S.2_162808	MC01S.3_238915	DS02SP.1_217504	DS02S.2_72742	MC01S.1_6874	DS02S.3_82893	MC01S.2_245116	DS02S.1_39861	DS02S.2_41850	DS02BP.2_210854	DS02BF.1_144687	DS02SP.1_534924	DS02SP.2_195695	DS02SP.1_274296	DS02S.3_261419	MC01BP_661174	DS02SP.1_428841	DS02SP.2_194085	DS02BF.1_800924	MC01BP_28646
GH32	131	MC01SF_791716	DS02BF.2_672500	MC01SF_549562	DS02SF.3_799095	DS02BP.1_532575	DS02BP.1_6261	DS02SP.1_126940	DS02SP.2_136317	DS02BP.2_199374	DS02S.3_223401	DS02SP.1_117325	MC01S.1_261269	MC01SF_668953	MC01BF.3_691171	DS02SF.2_904421	DS02SP.2_295189	DS02BF.1_100553	DS02SF.1_52777	DS02SP.3_771795	DS02SP.1_825730	MC01BF.1_406610	DS02BF.2_38999	DS02S.3_110126	DS02SP.3_493767	DS02SF.1_357586	DS02S.3_151616	DS02S.3_258077	MC01S.2_223952	DS02SF.2_538114	MC01BP_538082	MC01SF_490514	DS02BF.2_193285	DS02S.1_188754	DS02BF.1_546627	DS02S.2_169579	MC01BF.1_317419	DS02BF.1_210695	MC01S.2_165096	MC01S.1_32505	DS02BF.2_780038	DS02SF.1_588710	MC01S.3_164895	MC01BF.1_227136	DS02BF.1_125886	MC01S.3_11532	DS02S.2_180410	DS02BF.2_649249	MC01S.1_291959
GH33	220	DS02BP.3_474584	MC01SF_34446	DS02S.3_227258	DS02BP.3_309934	MC01BF.1_818328	DS02S.3_75326	DS02SF.1_80811	DS02SF.1_69901	DS02SF.3_859340	DS02S.1_8937	DS02BF.2_732526	DS02BF.1_560990	DS02SP.2_704883	MC01BF.1_816930	DS02S.1_301590	MC01SF_557856	DS02SP.1_27007	DS02BP.1_664425	DS02SP.1_632002	DS02BF.1_57681	DS02SF.1_133954	DS02BP.2_472355	DS02BF.1_81954	DS02BF.1_716660	MC01BP_44700	DS02SP.1_370057	MC01BF.3_123417	DS02S.3_102068	MC01BP_305370	DS02SF.1_432881	DS02BP.2_524535	DS02SF.2_58718	DS02S.3_82750	MC01S.1_257614	DS02BP.2_550653	MC01S.3_206831	DS02BF.2_335986	DS02SP.1_681478	DS02S.3_284697	DS02SF.2_838309	MC01BF.3_449330	MC01SF_347471	DS02SF.3_451586	DS02BP.1_47514	DS02SP.2_387075	MC01BF.3_70790	DS02SP.2_422567	DS02BF.1_757220
GH35	6	DS02S.2_232912	MC01SF_481423	DS02SF.2_621694	DS02SF.1_122894	DS02SF.2_663864	MC01S.2_5877
GH36	58	DS02BF.1_235253	DS02SP.3_77435	DS02BP.2_710722	MC01BF.3_136263	DS02BF.1_377302	DS02BF.2_583064	DS02BF.1_563121	MC01S.2_282145	DS02BF.1_761708	DS02BF.2_340282	DS02SP.2_54673	MC01BF.2_675612	DS02SF.1_677177	DS02S.3_252420	DS02SF.3_324474	DS02SF.3_158045	DS02BF.2_373483	MC01SF_463102	MC01BF.2_96512	DS02BF.2_733854	DS02BF.1_351884	DS02SF.3_811554	DS02SF.1_725828	DS02SP.1_393766	DS02BP.3_173931	DS02S.3_281364	DS02SF.1_533497	MC01SF_321867	DS02S.2_127942	DS02BF.1_9430	DS02BP.2_277705	DS02SF.2_455417	DS02SF.3_374187	DS02BF.2_618848	MC01BF.2_882290	DS02SF.1_578262	DS02SP.2_93712	DS02SP.2_324380	DS02SF.3_167519	DS02BF.2_552217	DS02SP.3_232885	DS02SP.3_308183	DS02SF.3_699588	DS02BP.3_286922	MC01BP_117684	MC01BP_340470	MC01BF.3_553730	DS02SP.1_251966
GH37	28	DS02BF.2_627867	DS02BF.1_581720	DS02SF.1_283487	DS02SP.3_382506	DS02BF.2_238506	DS02SF.1_289694	MC01BF.1_665101	DS02SP.3_25594	DS02S.3_75680	MC01BF.3_551474	MC01S.2_123884	MC01BF.2_91306	MC01BF.1_242289	DS02SF.3_867481	MC01S.3_259786	MC01S.1_199865	DS02SP.3_176590	DS02BF.1_655897	MC01SF_486090	MC01S.2_94812	MC01BF.3_298078	MC01BF.2_764924	DS02BF.1_211334	DS02SP.1_647648	DS02SP.3_770820	DS02BF.1_494686	MC01S.2_65520	DS02SP.2_212258
GH38	62	MC01S.3_169357	MC01BP_133815	DS02SP.2_349896	MC01SF_643833	MC01SF_337471	DS02S.1_151981	DS02SP.2_560519	DS02S.2_185193	MC01BP_193317	MC01BP_227174	DS02SP.2_685080	DS02SP.2_248762	DS02S.3_300050	MC01BF.1_110008	DS02BP.1_42201	MC01BF.1_160161	DS02SP.2_604894	DS02SF.2_321066	DS02SP.1_56567	DS02SF.1_123615	DS02SF.3_237949	MC01SF_613838	DS02S.3_89393	MC01S.2_62804	DS02BP.2_637882	DS02SF.3_234308	DS02SP.1_321503	MC01BF.1_816000	DS02SF.1_228484	MC01BP_149722	MC01S.3_226301	MC01SF_694812	DS02SP.2_233993	MC01S.3_191418	DS02BP.2_691978	MC01BP_525724	DS02SF.3_860256	DS02S.2_254668	DS02S.3_272325	DS02S.2_316630	MC01BP_140275	MC01S.1_19281	MC01S.2_252703	MC01S.2_159042	MC01S.1_223122	MC01SF_52724	MC01S.2_112874	DS02BP.1_686011
GH39	47	MC01S.1_74601	MC01S.1_189662	DS02S.1_163196	DS02SF.2_725020	DS02SP.3_426995	DS02S.1_210212	DS02S.1_181404	MC01S.2_55339	DS02BF.1_576410	DS02S.3_104299	MC01S.2_176147	MC01S.1_60721	MC01S.3_40409	DS02S.3_164341	MC01S.3_22403	MC01S.3_177117	MC01S.3_258589	MC01S.1_98525	MC01SF_787263	DS02S.1_142589	DS02S.3_177415	DS02S.2_195190	MC01BF.3_616006	DS02S.3_135524	DS02S.1_182357	MC01SF_500709	MC01S.2_199731	DS02SF.3_647227	DS02S.3_218301	MC01S.2_108050	DS02S.1_193015	DS02S.1_232589	DS02S.1_158831	DS02S.3_236743	DS02S.2_240845	DS02SF.2_563226	MC01S.3_133052	MC01S.1_42659	MC01S.1_3727	MC01S.1_28912	MC01BF.1_132838	DS02S.1_145394	DS02S.1_114883	MC01S.2_275102	MC01S.2_186702	MC01S.2_196739	MC01S.1_189663
GH4	128	DS02SP.3_705159	MC01BF.3_356546	DS02SF.2_361598	DS02BP.1_650705	DS02SP.3_253696	MC01BF.3_202186	DS02BP.1_96506	MC01BF.3_48941	MC01BF.1_46505	DS02BF.1_313469	MC01BF.2_222177	MC01S.2_87813	DS02BF.1_804122	MC01SF_67338	DS02BF.1_742205	DS02BF.1_647794	DS02S.2_289076	DS02SF.3_628377	DS02S.1_23157	DS02BP.2_244079	MC01SF_581530	MC01S.2_111419	MC01SF_862846	DS02SF.1_33479	DS02BP.3_2968	DS02SF.2_450091	MC01SF_778512	DS02SP.2_100648	DS02BF.2_596985	DS02BF.1_437613	DS02SF.1_719380	MC01BF.3_769765	MC01S.3_240747	DS02BP.1_180782	DS02BP.2_712023	DS02SP.2_495467	DS02S.3_125742	DS02SP.2_131349	DS02BF.1_703319	MC01S.1_684	DS02SP.3_657244	MC01S.2_164881	MC01S.1_228965	MC01BF.3_672779	DS02S.2_235931	DS02BP.2_452974	DS02SF.2_361140	DS02S.2_23317
GH42	77	DS02S.3_346178	DS02BF.1_428706	DS02BF.1_777905	MC01BF.2_66377	DS02BF.1_481177	MC01S.2_22421	MC01SF_806137	DS02BP.2_372761	MC01S.2_42375	MC01BF.3_767912	DS02SP.2_324385	DS02S.3_125457	DS02BP.1_179164	DS02SP.1_520754	DS02S.1_296315	DS02SF.2_3970	DS02S.3_44789	DS02SF.2_904078	DS02BF.1_636866	DS02S.3_5087	DS02BF.2_259147	DS02BF.1_320800	DS02SP.1_38248	MC01BF.2_713609	MC01S.3_188774	DS02SF.3_725395	DS02SP.2_372833	DS02S.3_180550	DS02SF.3_337824	DS02BP.1_596961	DS02S.1_71936	MC01BF.2_879135	DS02BP.1_76865	DS02SF.1_744565	DS02SF.1_850865	DS02BF.2_253705	DS02BF.2_649996	MC01S.2_73324	DS02S.1_228	DS02BF.2_195151	DS02S.3_272144	DS02BF.1_611968	MC01S.2_241259	MC01S.1_294580	MC01S.2_206919	MC01S.1_195947	MC01S.1_218336	DS02SF.3_740504
GH43	200	DS02S.2_23304	DS02SP.1_102307	DS02SF.2_60541	MC01BF.3_799281	DS02S.3_266950	MC01SF_98928	MC01BF.3_829383	DS02BP.2_637472	MC01S.3_201825	DS02BF.2_726627	DS02BF.1_724516	DS02BF.2_221241	DS02SP.2_329917	DS02S.3_191620	DS02SP.3_685464	DS02BP.2_472260	MC01BF.1_548962	MC01BF.2_175676	DS02BF.1_136490	DS02BP.3_590383	DS02BP.2_383354	DS02SP.2_27964	DS02SP.1_744540	MC01SF_653438	MC01S.3_179094	DS02SP.1_699020	MC01BF.3_114374	DS02SP.2_417995	DS02BP.3_650858	MC01BF.3_815996	DS02SF.2_332251	DS02S.3_81446	DS02SP.1_325269	DS02BP.3_719181	DS02S.2_243747	DS02BF.1_210572	DS02SF.1_815488	DS02SP.1_564713	DS02BF.1_6455	DS02SP.2_29162	MC01SF_96544	DS02S.2_181235	DS02SF.1_564373	DS02BP.3_286318	DS02BF.2_451134	DS02SP.2_162087	MC01BF.2_729866	DS02S.1_233776
GH44	2	DS02SF.2_908047	DS02SF.3_512252
GH46	1	MC01S.2_138762
GH47	22	DS02BP.1_535871	MC01BP_658935	MC01BP_32977	MC01SF_388745	MC01BF.3_5913	MC01BP_504851	MC01SF_462790	MC01BF.3_185755	MC01BP_411250	MC01BP_32980	DS02BP.2_116357	DS02SF.2_740295	DS02BP.1_319831	DS02BP.2_49139	MC01BF.1_626158	MC01SF_682601	DS02BP.3_187600	MC01BP_247722	MC01BP_26075	DS02BP.1_399242	MC01BP_31934	MC01BF.3_254176
GH49	3	DS02BF.2_395913	DS02SP.2_405663	MC01BF.2_147948
GH5	258	DS02BF.2_189457	MC01BF.1_613437	DS02SF.3_37321	DS02SP.2_93388	MC01BF.2_15916	DS02BP.1_414066	DS02BP.1_564759	MC01S.2_144876	DS02SP.1_247903	MC01S.2_207528	DS02SP.2_618746	DS02BF.2_321173	DS02BF.1_306122	MC01BF.3_776350	DS02BP.3_525905	DS02BF.1_560013	MC01SF_637706	MC01S.1_52927	DS02SF.2_647030	DS02BF.2_254127	MC01SF_449778	DS02S.1_150330	DS02BF.1_132731	DS02S.2_238247	MC01S.3_142451	MC01S.3_38896	DS02BF.2_132858	MC01BP_469089	DS02SF.2_29750	DS02SF.3_410865	DS02BP.2_517346	DS02SF.1_259293	MC01BF.1_39367	DS02SF.1_492375	DS02SP.1_582140	MC01BF.1_557405	DS02SF.1_851648	DS02SP.3_124808	MC01S.2_78795	DS02BF.1_62667	MC01S.2_32077	DS02BP.3_369094	MC01BF.3_383499	MC01BP_37529	DS02SF.1_490032	MC01BF.1_293157	MC01S.1_64954	MC01S.3_226446
GH50	15	DS02BP.3_387285	DS02BF.2_334804	DS02BF.2_464283	DS02SF.2_330296	DS02S.3_246192	DS02BP.2_172039	MC01SF_605112	MC01BF.1_750028	MC01BF.3_737418	MC01BP_528216	DS02SF.1_181955	MC01BF.2_693878	DS02BP.3_82711	DS02BP.3_586352	DS02SP.1_162337
GH51	27	DS02S.2_261200	MC01BP_224674	MC01S.2_9541	DS02S.2_281543	DS02SF.1_44224	MC01S.3_181835	MC01S.3_141134	DS02S.3_316498	DS02BP.3_431772	DS02SF.1_578646	DS02S.3_60384	DS02SP.1_748208	DS02BF.2_148581	DS02BF.1_675458	DS02BF.1_290031	DS02BF.1_311540	MC01S.2_29426	DS02BF.1_149430	DS02S.1_256055	DS02SP.2_117679	DS02BF.1_371022	DS02BF.1_58345	DS02BF.1_475456	DS02SF.1_727182	DS02SF.1_168413	MC01BF.1_249901	DS02S.1_10339
GH53	38	DS02S.3_302463	MC01SF_376595	DS02BF.1_580331	DS02BF.2_188857	DS02BF.2_493636	MC01BF.1_12242	DS02BF.2_770349	DS02SP.3_516196	DS02SP.2_396149	DS02SF.2_431854	DS02BF.2_486806	DS02BF.1_392573	DS02SF.2_738437	DS02SP.1_543785	DS02SP.1_711003	MC01BP_473094	DS02SP.3_387495	DS02SP.3_806960	DS02BP.1_450629	DS02BF.1_27992	DS02SF.2_490427	DS02BF.1_133384	DS02S.3_344690	MC01BF.2_755446	DS02BP.2_209984	MC01BF.2_214491	MC01BF.3_800856	DS02BF.2_519927	DS02S.1_215286	DS02BP.3_77450	DS02SF.3_899420	DS02BP.3_68833	DS02S.2_113412	MC01BP_183016	DS02BP.2_135480	MC01BP_618263	DS02BP.1_312112	DS02SF.3_482452
GH55	2	MC01BP_355275	MC01BP_318090
GH56	2	DS02BF.1_711270	MC01S.2_109198
GH57	119	MC01BF.1_403022	MC01S.1_180604	DS02S.1_38469	DS02S.2_61238	MC01S.1_88444	DS02S.3_270974	DS02S.3_19695	MC01S.1_51896	MC01S.1_257951	DS02S.3_108505	DS02SF.1_402518	DS02S.2_93026	DS02S.3_186282	DS02BP.1_502315	DS02BF.1_40076	MC01BP_515097	DS02S.3_281617	MC01SF_761251	DS02SF.2_809542	DS02BF.2_306915	MC01S.3_223172	DS02S.3_328338	DS02SP.1_445273	DS02S.2_131878	MC01S.3_226289	DS02S.2_299206	DS02SF.3_552062	MC01SF_527062	DS02SF.2_418542	DS02S.2_269258	MC01BF.1_314221	MC01BF.3_333099	DS02BP.2_650879	DS02SP.2_439960	MC01S.2_133581	MC01SF_93715	DS02SF.1_284847	DS02S.3_90064	DS02SP.1_211851	MC01BF.2_236150	DS02BF.1_644408	MC01S.2_85163	MC01S.1_195396	DS02SP.2_862297	DS02S.1_198829	DS02S.3_109971	DS02S.1_32720	DS02BF.1_30025
GH59	3	DS02SP.3_776331	MC01BP_278827	MC01BP_137494
GH6	48	DS02SP.2_353405	DS02BF.1_448146	DS02SF.2_515340	DS02BP.3_393927	DS02SF.1_193933	MC01BF.2_201317	DS02BP.1_47660	DS02SF.2_265569	DS02SP.2_635577	DS02SF.1_551123	DS02BF.1_526040	DS02BP.2_295828	DS02BP.1_164305	DS02BP.3_282600	DS02BF.1_97405	DS02BP.1_581838	DS02BF.2_569902	MC01BF.1_324552	DS02SF.2_872593	DS02SP.3_779453	DS02SP.3_174264	DS02SF.1_627128	MC01BF.3_795353	DS02BF.1_200783	DS02BF.2_76180	DS02BF.2_388304	MC01S.2_21192	DS02BF.2_768614	MC01BF.2_882264	DS02BF.1_649332	DS02S.2_300799	MC01SF_534777	DS02BF.1_65188	DS02BP.3_388001	DS02SP.2_383968	DS02SP.3_527171	DS02SF.1_695239	DS02BF.1_408748	DS02SP.3_610863	DS02SP.3_607996	DS02BF.1_486149	DS02S.3_264102	DS02SF.1_243687	DS02BF.1_290923	DS02BF.1_599614	DS02SF.1_51540	DS02SF.2_170723	DS02BP.3_216511
GH63	32	MC01S.2_69134	DS02SF.1_508233	DS02SF.1_9854	DS02BP.2_559617	DS02SP.2_595533	DS02SP.3_741635	DS02SP.3_479598	DS02SP.2_711	MC01S.2_232360	DS02S.1_26340	DS02BF.1_69655	MC01BP_404577	DS02SF.1_338083	DS02BF.1_177913	DS02SP.3_271543	MC01BF.1_661301	DS02BP.3_360359	MC01SF_766952	DS02SP.2_329994	DS02SP.1_191622	MC01S.3_158619	DS02BF.1_687034	MC01SF_459943	DS02SF.1_291846	DS02BF.2_252031	DS02SF.2_620811	DS02BF.2_634200	MC01SF_560464	DS02BP.2_483079	DS02SP.2_210012	MC01BF.3_55002	DS02BF.2_327315
GH65	123	DS02S.2_281592	DS02S.2_57304	MC01S.2_16643	DS02BF.2_213014	DS02S.3_314288	DS02S.3_224476	DS02SF.3_15870	DS02SF.3_113056	MC01BF.1_425809	DS02S.1_107140	DS02SF.3_738314	DS02SF.1_600306	DS02S.2_309821	DS02BP.3_523815	DS02S.1_293215	DS02S.1_167899	DS02SP.1_161952	DS02S.1_6179	MC01BF.3_47866	DS02S.2_229939	DS02S.3_273854	DS02S.3_102566	MC01S.3_118226	DS02S.3_174952	DS02S.2_144300	MC01S.3_143072	MC01S.3_15883	DS02BF.2_490322	MC01S.1_267941	DS02S.3_265004	MC01BP_398355	DS02SF.3_20466	MC01S.3_15519	MC01S.3_206838	DS02S.2_90515	DS02BF.2_362603	DS02S.3_222741	MC01BF.1_325761	MC01S.1_181081	MC01S.2_259336	MC01SF_806468	DS02SF.2_303553	DS02BF.1_645295	DS02S.3_343690	MC01SF_731753	DS02S.2_54789	MC01BF.3_727558	DS02S.3_135084
GH66	1	MC01S.2_147379
GH67	3	DS02S.3_251214	MC01S.1_276514	DS02S.3_7148
GH68	3	DS02SP.1_117326	DS02BF.1_229045	MC01BP_550987
GH72	1	DS02BP.2_387508
GH73	512	DS02SF.2_801926	DS02SP.2_862643	DS02BP.1_20602	DS02SP.1_583630	DS02SF.3_232097	DS02SP.1_407336	MC01BP_164178	DS02SF.1_704093	MC01BP_44809	DS02SF.3_768540	DS02SP.3_664171	DS02SF.3_288884	MC01BF.1_722142	DS02BF.1_539743	DS02BF.1_120876	MC01BF.1_160953	MC01SF_666181	DS02SF.3_504661	MC01BF.3_794925	DS02BP.1_66187	DS02SF.3_646659	DS02SP.1_674073	DS02SP.2_779134	DS02SF.1_667227	MC01BP_347465	DS02BF.1_590927	DS02SF.3_897284	DS02BF.1_540855	DS02SP.1_684295	DS02BP.1_645305	MC01BF.1_294715	DS02SP.3_530486	MC01BF.1_412298	MC01BF.2_672212	DS02S.2_162511	DS02BF.2_400714	DS02BF.2_573995	DS02S.3_33917	DS02SP.3_779413	DS02SP.1_60388	MC01BF.1_62181	DS02BF.1_19302	MC01BF.1_703153	MC01BP_528182	DS02SF.1_241827	DS02BF.1_8617	DS02SP.2_59117	DS02BF.1_660064
GH74	35	MC01BP_446945	DS02S.2_256224	MC01S.2_213410	DS02BF.2_757971	DS02S.2_167775	MC01BF.3_93893	MC01S.3_193458	MC01BF.3_279513	MC01S.2_160873	MC01BF.1_256829	MC01S.2_66897	DS02SP.3_148743	DS02S.2_239101	MC01S.1_188334	DS02S.1_301097	MC01BF.1_541036	DS02S.2_181325	DS02S.3_153349	DS02S.3_325803	DS02SP.1_324401	DS02BF.2_421819	DS02SP.3_404754	MC01BF.2_256206	DS02BP.1_32446	DS02BF.1_583174	MC01BF.3_625034	DS02SF.1_532041	MC01BP_639186	DS02BF.1_41642	DS02BF.2_427970	DS02S.2_180103	DS02BF.2_569233	DS02S.1_212787	MC01S.3_109939	MC01BF.2_758803
GH75	1	DS02BF.1_130417
GH77	237	MC01S.3_244395	MC01SF_600953	DS02S.2_43765	DS02S.2_286025	MC01S.2_88712	DS02SF.1_398724	MC01S.3_202588	DS02SF.2_389245	DS02BP.1_297352	DS02SF.3_752689	DS02SF.1_44234	DS02S.3_185928	DS02S.3_56325	DS02S.3_336155	DS02S.1_22768	MC01BF.3_822793	DS02S.2_107414	MC01BF.3_254767	DS02SP.2_589282	DS02BP.3_273220	MC01SF_695652	DS02SF.2_5336	DS02BP.2_656189	DS02SF.3_110642	DS02S.1_288578	DS02S.1_128162	MC01S.2_136532	DS02SP.2_385946	MC01BF.1_431040	MC01BP_495330	DS02SF.1_133091	MC01S.1_185844	MC01SF_505592	DS02S.1_199577	MC01BF.1_142014	MC01SF_698866	MC01S.1_240398	DS02S.2_290801	DS02SP.2_833679	DS02S.3_242590	DS02S.1_125337	DS02S.2_80958	MC01BF.3_448315	DS02SP.3_379943	DS02SF.3_359140	DS02BP.3_587006	DS02SP.2_476117	DS02SP.2_253213
GH78	90	MC01BF.1_778987	MC01S.2_126001	DS02S.1_267016	MC01BP_293078	MC01BP_450631	DS02SF.2_220817	MC01BF.3_141432	DS02S.2_184913	MC01S.2_57390	DS02BF.2_159081	DS02S.2_145833	MC01BF.3_155424	MC01S.3_171305	DS02SF.3_355086	DS02S.2_111417	DS02S.3_302969	DS02BF.2_567637	MC01BF.2_162643	DS02SF.3_874225	DS02S.1_105136	DS02S.3_170298	DS02S.1_110290	DS02S.1_159127	DS02SF.1_504346	MC01S.2_133175	MC01S.3_239160	DS02SP.1_120347	MC01S.2_20517	DS02BF.2_66529	MC01S.2_198875	DS02S.2_185116	DS02SF.3_81262	DS02SF.1_200952	DS02S.3_114524	DS02SF.2_390271	MC01BP_497864	MC01BF.1_803294	MC01BF.3_150818	DS02SP.2_309268	MC01SF_648351	MC01S.1_204000	MC01S.3_168315	MC01S.2_205275	MC01BF.2_790047	MC01S.2_162141	MC01BF.2_705185	MC01SF_388171	MC01BP_562794
GH79	5	MC01BP_13728	DS02BP.1_472287	DS02SF.3_511569	DS02BP.1_618569	DS02BF.2_790495
GH8	34	MC01BF.3_787372	MC01BF.2_78629	DS02SF.3_662363	DS02SF.1_490670	DS02SF.3_670344	DS02SF.2_19213	MC01BF.1_41549	DS02S.2_272801	DS02SP.2_166558	DS02SF.2_329515	DS02SF.1_479562	DS02SP.1_723192	DS02BF.1_42897	DS02SP.3_513510	DS02BF.1_479739	MC01S.2_141503	MC01S.2_142245	DS02SF.2_716319	DS02SF.3_474273	DS02SP.2_87965	DS02SP.2_851548	DS02S.2_166033	DS02SF.2_778904	DS02SF.3_128898	DS02SF.3_581216	DS02BP.3_128255	DS02BP.2_58020	DS02SP.2_654372	DS02SF.1_509006	DS02BF.1_489787	DS02BP.3_100776	DS02BP.1_271568	MC01BF.1_148455	DS02SP.2_608538
GH81	82	DS02BP.3_266561	MC01BP_46095	DS02BF.1_439588	DS02SF.1_307443	DS02BF.2_521511	DS02BF.1_171962	DS02SP.3_19964	DS02SF.3_637354	MC01BF.2_687232	MC01SF_500474	DS02SF.2_226797	DS02BP.3_662979	MC01SF_483952	DS02BF.1_681539	MC01BP_153163	DS02BF.1_546537	DS02BP.1_114645	DS02BP.3_72853	DS02BF.2_244125	DS02BF.1_285058	MC01BF.3_450410	MC01BP_25848	DS02BP.2_651572	MC01BP_338658	MC01BP_523072	DS02BF.1_50369	DS02BF.1_598053	MC01BF.1_20414	DS02SP.1_480596	DS02SF.3_723211	DS02SP.3_79248	DS02BP.2_257362	DS02SF.1_441654	DS02SP.1_744569	DS02BF.1_702837	DS02SF.2_388305	DS02BF.2_169065	MC01SF_47361	MC01BP_303496	DS02SF.3_433184	DS02BP.3_284178	DS02SP.1_225633	DS02SP.1_571898	DS02SF.3_477597	MC01BF.3_80237	DS02SF.2_663204	MC01BF.1_645571	DS02SP.2_517875
GH84	66	DS02SP.2_616033	DS02S.1_87985	MC01BF.2_797410	DS02S.2_77181	MC01BF.3_382491	DS02BF.2_136537	DS02SP.2_107386	DS02SF.2_649586	DS02SP.2_746487	DS02SF.3_72250	MC01S.3_10580	MC01SF_547870	DS02BP.2_349064	DS02BP.3_137138	MC01SF_763330	DS02BF.2_96581	DS02BF.1_667254	MC01S.2_240712	DS02S.3_73536	MC01BF.1_517028	DS02SF.3_792334	DS02BP.2_335851	DS02SP.1_721066	MC01BF.3_677418	DS02BF.1_608892	DS02BF.1_762672	DS02SP.2_106750	DS02BF.1_323025	DS02BF.1_381309	DS02BP.1_262264	DS02SF.3_594238	DS02SP.2_537579	DS02SP.2_647947	MC01BF.3_822631	DS02SP.2_391721	MC01BP_453262	MC01S.1_52088	DS02SF.1_685764	MC01BF.3_304078	DS02SF.1_795162	DS02BF.2_757351	DS02SF.3_687343	MC01BF.1_639852	DS02SF.3_464816	DS02S.3_260675	DS02BP.2_548233	MC01BF.2_78256	DS02SP.3_474189
GH85	3	MC01S.1_259833	DS02S.2_92861	DS02BF.2_378466
GH86	10	DS02SF.1_82047	DS02SP.1_220499	DS02SF.3_304620	DS02BF.2_210461	DS02SP.3_166371	DS02BP.2_515649	MC01BF.3_331953	MC01SF_505885	DS02SP.1_40981	DS02BF.2_402432
GH88	25	DS02SF.3_152501	DS02BF.2_513839	MC01BP_54598	MC01BP_496741	DS02S.2_91761	DS02BF.1_529038	DS02BF.2_657540	DS02BF.1_576411	MC01SF_334333	MC01BP_210092	MC01S.2_250611	DS02S.1_297897	MC01S.2_269655	DS02S.3_152331	DS02S.3_110520	DS02SF.3_588595	DS02SP.3_677083	DS02S.2_204163	DS02S.2_170640	MC01S.3_237249	DS02SF.3_768604	DS02BP.1_660377	MC01S.1_75098	DS02SP.2_191967	DS02BP.3_45354
GH89	1	DS02BP.2_675019
GH9	34	DS02S.1_116494	DS02S.1_297448	MC01BF.1_249898	DS02SP.2_579523	DS02S.1_69333	MC01S.1_53699	MC01S.1_209670	DS02SF.1_417160	DS02BF.2_10723	DS02S.2_269217	MC01S.3_11278	MC01S.3_114941	MC01S.2_5785	MC01S.2_158356	DS02S.3_344239	DS02S.2_52732	DS02S.1_308108	DS02SF.2_422463	MC01BP_610304	DS02S.2_57012	DS02S.2_44252	DS02BF.1_215466	MC01S.2_81417	DS02S.1_143324	DS02BF.1_51521	DS02SF.2_58695	DS02S.3_278127	MC01S.2_159661	DS02S.2_161689	DS02SP.1_132757	DS02S.3_187257	MC01BF.3_246415	DS02SP.3_105264	DS02S.3_200614
GH92	149	DS02BF.2_474423	DS02BF.2_204454	DS02BF.1_99853	MC01SF_870931	MC01BP_458383	DS02BP.3_244089	MC01BF.3_421203	DS02SP.2_39071	DS02BF.2_93941	DS02S.1_106276	DS02BF.1_218645	MC01BP_6422	DS02BF.2_747365	DS02SF.2_401382	DS02BP.2_80149	DS02SP.1_830754	DS02S.2_199944	DS02SF.3_20239	DS02BF.1_700626	MC01BF.3_613784	DS02SF.1_663770	DS02SF.1_774146	DS02S.2_120293	MC01SF_341768	DS02BF.2_37757	DS02BP.1_45912	MC01BP_28231	DS02SF.2_322366	MC01BF.3_452107	DS02SP.1_489421	DS02SF.1_169360	DS02BP.3_317276	DS02SF.1_683568	DS02SF.3_290157	MC01SF_4349	DS02SP.1_46074	DS02BP.3_723049	DS02SP.1_259726	DS02SP.2_720114	DS02SF.2_737361	MC01BF.3_520509	DS02BF.2_503878	MC01SF_9614	DS02BF.2_397397	DS02SP.2_420307	DS02S.3_14711	DS02SF.3_639797	DS02S.1_53045
GH93	2	DS02SF.1_503248	DS02S.1_107603
GH94	18	DS02SP.2_170754	DS02S.2_121093	DS02SF.1_39546	DS02SP.1_659771	MC01S.3_135784	DS02SF.1_160464	DS02S.2_97015	MC01S.2_153440	DS02S.3_9781	DS02S.1_303671	DS02SF.3_603789	DS02S.1_38633	DS02S.1_303890	DS02BP.1_379444	DS02S.1_21198	DS02SF.3_759223	MC01S.2_48260	DS02BF.1_429081
GH95	13	DS02S.2_224023	DS02S.3_254755	DS02S.3_219008	DS02BF.1_97097	DS02S.2_11089	MC01BF.1_12295	MC01S.1_44660	DS02BF.1_419568	MC01S.1_76821	MC01S.3_222928	MC01S.2_24422	DS02BP.3_229252	DS02SP.2_273554
GH97	78	DS02SF.1_646793	DS02SP.3_285243	MC01BP_548257	MC01SF_518259	DS02BP.1_552583	DS02BP.2_13288	MC01BF.3_393887	DS02SF.3_382327	DS02SF.2_799161	DS02SP.2_180652	DS02SP.3_328902	DS02BP.3_542177	MC01SF_708257	MC01SF_864900	DS02BF.1_704207	DS02S.3_231978	DS02BF.2_574456	DS02SF.1_591894	MC01S.1_33321	MC01BF.3_267372	DS02BF.1_735159	DS02SP.1_654519	DS02BP.2_411331	DS02BP.2_550201	DS02SF.2_42845	MC01SF_642310	MC01S.2_226540	DS02BF.1_12254	DS02SF.1_698321	DS02SP.1_198672	DS02BF.2_214102	DS02SP.2_28711	MC01BF.1_720338	DS02BF.1_672735	DS02SF.1_604145	DS02SF.1_542475	DS02SP.1_729824	MC01BP_164062	MC01BF.2_166879	MC01BF.1_150189	DS02SF.3_582387	DS02BF.1_43249	DS02BP.3_91716	DS02SF.1_122624	MC01S.1_38498	DS02BP.1_121019	DS02SP.3_245814	DS02BF.2_33405
GH99	28	MC01BF.2_808865	MC01BP_249749	MC01SF_64176	DS02SP.1_396479	DS02SP.3_84615	DS02SP.1_850767	DS02SF.2_120865	DS02SP.1_673067	MC01S.3_155305	DS02BF.1_561517	DS02S.1_77017	DS02BF.1_700250	DS02SP.1_464691	DS02BF.1_633233	MC01S.2_118728	DS02SP.2_406017	DS02SP.1_715831	DS02SP.1_470703	MC01S.2_5346	DS02BP.3_389669	DS02BP.3_343447	DS02BF.1_397522	DS02SP.1_407346	DS02S.3_211179	DS02BP.1_554883	MC01BF.1_98517	DS02S.2_111925	MC01BF.3_321163
GT1	58	DS02S.1_54576	DS02BF.1_721303	DS02S.2_156782	DS02SP.1_290315	MC01S.2_117396	DS02BP.1_68202	DS02S.3_1201	MC01S.2_217390	MC01S.1_256435	MC01S.3_116207	DS02S.2_163007	DS02SP.2_613021	MC01S.1_48577	DS02S.1_227673	MC01S.3_112937	DS02S.3_88473	DS02SP.2_790802	DS02S.1_30905	DS02SF.3_852702	DS02S.3_135230	DS02S.1_151451	DS02S.1_273348	DS02S.1_117829	DS02BF.1_87811	MC01S.3_12116	MC01S.2_36064	MC01S.3_140274	DS02SF.2_145393	MC01BP_567455	MC01S.1_282032	MC01SF_782119	DS02S.3_30377	MC01S.2_25638	DS02BF.1_190310	DS02S.3_137063	DS02S.3_149999	MC01SF_316790	DS02SP.3_493155	DS02S.1_78651	MC01BF.2_756390	DS02S.3_213753	DS02S.2_143509	DS02BF.2_111099	DS02BF.2_300143	DS02S.2_205269	DS02BP.3_545051	MC01S.2_97028	DS02SP.2_532967
GT10	81	MC01BP_308365	DS02BP.2_647029	DS02BF.1_251013	MC01BF.2_887368	MC01BF.1_418017	DS02SF.2_736482	MC01S.1_259897	DS02BF.1_471758	DS02SF.2_534390	MC01BP_163582	DS02SP.1_250541	DS02BP.3_445860	DS02SP.2_384020	DS02SF.3_346409	DS02SF.2_670629	DS02BF.1_540564	MC01BP_274348	DS02SP.1_655211	DS02BP.1_677490	DS02SF.3_154104	DS02SP.2_16693	DS02BF.1_270590	DS02SP.2_809575	MC01BP_119442	DS02SP.2_684645	DS02BF.1_592517	DS02SF.3_526267	DS02SP.3_312749	DS02SP.1_22496	MC01BF.3_551159	DS02BF.1_356488	DS02SP.2_111329	DS02SP.3_133140	DS02BP.1_399195	DS02SF.3_801455	DS02BF.2_654837	DS02SP.1_171097	DS02BP.2_28534	DS02SF.1_230890	DS02SP.2_744337	MC01BF.3_582708	MC01BP_110145	MC01BF.1_46560	DS02BP.2_212657	DS02BP.2_665142	DS02BP.3_599603	MC01SF_380993	MC01BF.3_790306
GT102	14	MC01BF.3_178483	MC01S.1_277316	MC01BP_257020	DS02SF.3_165232	DS02SP.2_406231	MC01S.3_240887	DS02BP.1_261910	DS02BF.1_498666	DS02SP.3_257519	MC01BF.3_592971	DS02SP.2_816404	DS02S.1_19397	MC01BF.3_659714	DS02SP.3_600634
GT103	1	MC01BF.2_799129
GT104	16	DS02SF.3_261584	MC01SF_604099	DS02SP.1_813818	DS02BP.3_649213	DS02SF.3_261067	MC01SF_379929	DS02BF.2_257659	MC01BF.1_815264	MC01BF.3_571547	DS02SF.2_305687	DS02SF.1_447583	MC01SF_528325	MC01BP_125786	MC01BP_413796	DS02SF.2_303561	DS02SF.1_686028
GT107	58	DS02SP.1_764763	MC01BF.1_253679	MC01SF_773172	DS02BF.1_79911	MC01BF.1_674128	MC01SF_518455	DS02BF.2_98578	DS02BF.1_711046	DS02SF.3_835847	DS02SP.3_573254	MC01SF_674623	MC01BF.1_784579	DS02SP.3_671863	MC01BF.1_808493	DS02SP.2_227223	MC01BF.2_878977	MC01BP_488011	DS02SP.1_564866	MC01BP_591598	DS02SF.3_293013	DS02BF.1_417345	DS02SF.2_749264	DS02SF.1_375612	DS02SP.1_173724	DS02BP.2_642561	DS02SP.2_334011	DS02SP.1_298860	DS02SP.2_33871	DS02BF.2_300610	MC01BF.1_520476	MC01BF.3_390899	DS02SF.3_385993	DS02BF.1_173625	DS02SP.2_624901	MC01BP_171470	MC01SF_380602	DS02BF.1_64455	DS02BF.2_246870	DS02SP.3_809942	DS02SP.2_217878	DS02SF.1_372229	MC01SF_525533	DS02BF.1_79926	DS02BF.1_326872	DS02BP.1_156896	MC01BF.3_299254	MC01BF.1_322423	DS02BF.1_564493
GT11	298	DS02SP.1_766046	DS02SF.2_601286	DS02SF.3_648375	DS02SF.3_816240	MC01BF.3_282782	DS02SP.1_35779	MC01SF_333069	DS02BF.1_365300	DS02SF.2_240783	DS02SP.3_99967	DS02BP.2_471201	DS02SP.3_248719	DS02SP.2_181939	DS02BF.1_719758	DS02SP.3_206221	DS02BP.3_470065	DS02SF.3_597928	MC01BF.2_824923	DS02SP.1_518053	DS02SF.3_777204	MC01BF.2_737838	DS02SP.1_343651	DS02SP.2_750729	DS02SF.1_136348	DS02SF.3_489361	MC01BF.2_157227	DS02BP.2_570200	DS02BF.2_791188	DS02SP.2_315785	DS02BF.1_580189	DS02SP.1_807892	DS02SP.3_761952	DS02SF.1_468858	DS02SP.1_415606	MC01BF.3_612699	DS02BF.2_89784	DS02S.2_240440	MC01SF_860075	MC01BF.2_877287	DS02SF.3_743444	MC01BF.2_268540	DS02BF.1_551241	DS02BF.1_705770	DS02SF.2_706765	MC01S.2_140414	DS02SF.2_674438	DS02SF.2_1150	MC01BP_230909
GT12	1	DS02SP.1_811560
GT13	6	MC01BF.3_350730	MC01BF.3_836474	DS02BF.1_108665	MC01SF_808074	MC01BP_557789	DS02BP.2_177825
GT14	49	MC01BP_49424	DS02BF.2_642456	DS02S.1_39640	DS02SF.3_51213	DS02SP.2_769746	DS02SF.3_305367	MC01BP_390981	MC01BF.1_439684	MC01BP_162796	DS02SF.3_74570	DS02BF.1_357109	DS02SP.2_552482	DS02SP.2_414946	DS02SP.2_762932	DS02SP.2_485402	MC01BF.3_821903	DS02BF.1_684959	DS02SP.2_185585	DS02SP.1_196923	DS02SP.3_608073	DS02SF.1_668504	DS02SP.1_51304	DS02SF.1_11078	DS02BP.2_412835	DS02BP.1_493504	MC01BP_105148	DS02SP.2_162555	MC01BF.1_599023	MC01BF.1_781188	DS02SF.1_724907	DS02SF.1_535838	MC01BP_654619	DS02SP.2_485431	DS02SP.1_516201	DS02SP.2_356628	DS02BF.1_260487	DS02SP.3_802685	MC01BF.3_438907	DS02SP.2_9353	DS02BF.1_53534	DS02SF.2_459037	DS02BF.1_139024	DS02SP.2_826145	DS02SP.3_752432	DS02SP.2_117104	DS02SP.2_442584	DS02SP.2_851049	DS02BF.2_91858
GT15	2	DS02SP.1_698129	MC01BF.2_713229
GT16	1	MC01BP_227174
GT17	389	DS02BF.1_45367	DS02SP.2_571738	DS02SF.3_266242	MC01BF.3_689865	DS02SP.2_657593	MC01BF.3_804715	MC01BF.3_49997	DS02SP.1_763114	DS02SP.3_203336	DS02BF.2_307327	MC01BF.1_676510	DS02SF.3_483424	DS02SF.2_474117	DS02SF.2_408602	DS02SP.2_121259	DS02SP.2_546726	DS02SP.2_683385	DS02SP.1_728836	DS02SF.3_668120	DS02BF.1_573640	DS02BP.1_515850	MC01BF.3_787402	DS02BP.3_714467	DS02SF.2_713511	DS02BP.3_643214	DS02SF.1_460087	DS02SP.1_357746	MC01BF.1_5025	DS02BF.2_195650	DS02BP.2_296104	DS02SP.2_481387	MC01BF.2_111912	DS02BF.2_652510	DS02SP.1_402761	DS02BF.1_156578	MC01BF.1_736771	DS02BF.2_7334	DS02SP.2_593426	DS02BP.3_325401	DS02BF.1_527962	DS02BF.1_100901	DS02SP.3_418493	DS02SP.1_102572	DS02SF.3_871753	DS02BF.2_203286	DS02BP.3_81981	DS02BF.1_455038	MC01BP_600341
GT19	925	MC01S.2_277620	DS02SF.2_539530	MC01SF_75310	DS02BF.2_63348	DS02BF.1_185228	DS02BP.2_14313	MC01BF.2_295965	DS02SF.1_616565	DS02SF.3_781462	MC01BF.2_128756	DS02S.3_124599	MC01BF.2_673498	DS02SF.2_241741	MC01BF.2_694724	DS02SP.2_638000	DS02BP.3_284654	DS02SP.1_833036	MC01BF.1_663944	MC01SF_380728	DS02SP.1_121868	DS02SP.3_577833	DS02BP.2_112406	DS02SP.3_762105	DS02SP.1_589956	DS02BF.2_705689	MC01BF.3_487240	MC01SF_80046	DS02S.1_229306	DS02S.2_159148	DS02S.2_56798	MC01BF.3_753558	DS02BP.2_279123	DS02S.2_41662	MC01SF_840789	MC01S.3_248889	MC01BF.2_673801	DS02SP.2_321218	DS02SP.1_145538	MC01BF.3_46674	DS02SF.1_176122	DS02BP.3_502396	DS02SF.1_847025	DS02BF.1_116569	DS02SP.1_525201	DS02S.3_20445	DS02BF.2_708676	DS02SP.1_400058	MC01SF_386503
GT2	5601	MC01BF.3_33411	DS02S.3_200695	DS02SP.2_545259	DS02SP.1_788569	DS02SP.1_546808	MC01BF.3_564836	DS02BF.2_685154	DS02SF.1_591821	DS02SP.1_367825	DS02SF.2_32271	MC01SF_458964	MC01SF_399527	DS02BF.1_373174	MC01SF_437664	MC01BF.3_394364	DS02BP.1_173689	DS02S.2_293518	DS02S.2_17165	MC01BF.3_342200	DS02BP.2_242	DS02BP.1_101233	DS02BF.2_540334	DS02S.3_301584	DS02SF.3_778350	DS02BF.1_155759	DS02BP.2_307778	DS02SP.3_757491	MC01S.2_18263	DS02SP.2_304986	DS02S.2_52177	DS02SP.1_841017	DS02SF.2_786216	DS02S.3_336503	DS02S.2_157121	DS02BF.1_607312	DS02SP.1_808813	MC01BF.1_152624	DS02BP.3_721266	DS02SF.2_715984	DS02SF.1_591819	DS02SP.3_633710	MC01BP_404154	DS02BF.1_702561	DS02SP.3_620790	DS02S.3_340393	DS02S.1_261699	DS02SP.1_735662	DS02BF.1_371426
GT20	169	DS02S.2_206637	DS02SP.1_756535	MC01SF_606699	MC01S.3_157359	DS02BF.2_582366	MC01SF_364708	DS02S.3_278424	MC01S.1_179198	MC01S.1_266790	MC01S.1_202908	DS02S.3_143300	MC01BP_11605	MC01BF.1_760713	DS02S.3_269955	MC01S.2_190606	MC01BF.1_589073	DS02SP.3_808100	DS02S.1_57411	MC01S.1_240387	MC01S.2_177237	DS02SP.2_569232	DS02S.3_164096	MC01S.1_50041	MC01S.1_5482	DS02S.2_84838	MC01SF_336753	MC01S.3_160239	DS02SP.3_352724	MC01BF.3_695304	MC01SF_818236	MC01S.2_43220	DS02S.1_239021	DS02SF.2_25943	DS02S.3_271730	DS02S.2_22025	MC01BP_36093	MC01S.1_67527	DS02SF.1_101925	DS02S.3_295177	MC01S.3_145260	DS02SP.2_607220	MC01S.1_271058	DS02S.3_120182	DS02S.3_172659	DS02S.2_100379	DS02SP.1_60451	MC01S.3_152761	MC01S.2_121940
GT21	16	MC01S.1_258334	MC01BP_318889	DS02SP.3_224964	DS02SP.2_303759	DS02S.1_263966	DS02BP.3_335579	DS02S.3_276642	MC01BF.1_714572	DS02BP.3_535042	DS02SF.2_273268	MC01S.3_46243	DS02BP.1_587830	MC01S.2_219183	DS02SF.3_473403	DS02S.2_78826	DS02SP.3_415825
GT22	37	DS02BP.2_681448	DS02BF.2_67256	MC01BF.1_772406	MC01BP_582337	MC01BP_640643	DS02BP.1_100317	DS02BP.3_615510	MC01BF.3_452860	DS02SF.2_4553	MC01BF.3_327635	DS02BP.2_354039	MC01BP_454918	MC01BP_42325	DS02BP.1_478994	MC01BP_441952	DS02SF.2_462061	MC01BF.3_303900	DS02BF.1_106461	DS02BP.2_462300	MC01BF.2_71044	DS02SF.2_355583	DS02BP.2_172010	DS02BP.2_125913	DS02SP.2_708781	MC01BF.3_236661	DS02SP.1_551510	MC01BF.3_837419	DS02BP.2_537626	MC01BP_262952	DS02BP.2_630227	MC01BF.1_248720	MC01BF.1_530699	MC01SF_816694	MC01BP_234797	MC01BP_564182	DS02BP.3_618942	MC01BF.3_82550
GT23	13	MC01BF.2_213503	DS02SF.1_172127	DS02SF.1_566835	MC01BP_575117	DS02BF.1_469814	MC01SF_822829	DS02SF.3_31146	DS02S.3_154663	DS02SP.3_276248	DS02SP.2_743409	MC01BF.3_74725	DS02BF.1_246137	DS02SP.2_83771
GT24	5	MC01SF_707226	MC01BF.3_795687	MC01BF.3_801408	MC01BP_150117	DS02BP.2_383933
GT25	262	DS02BP.3_206999	DS02BP.3_521869	DS02SP.3_215786	MC01BF.3_502905	MC01BF.3_791832	MC01BF.1_344193	DS02SP.1_214235	MC01BP_442411	DS02SP.1_78061	DS02SP.2_541691	DS02SP.2_60628	DS02BP.3_200160	DS02SP.3_558279	DS02BF.2_659186	DS02S.2_259997	DS02BP.2_74455	DS02SP.3_3377	MC01BF.1_303005	DS02BP.2_640589	DS02SF.3_808157	DS02BF.1_119184	MC01BF.1_705075	DS02SF.2_119581	DS02BP.1_252837	DS02SP.2_670805	DS02SP.3_802449	MC01SF_96793	MC01BF.1_515587	DS02SF.3_658841	DS02SP.2_307022	DS02SF.3_122368	DS02SF.3_50258	DS02BF.2_123143	DS02BF.1_737592	DS02SF.1_98677	MC01SF_405656	DS02BF.1_591454	DS02BF.2_613639	DS02SF.2_579171	DS02SP.1_517446	MC01BF.1_747153	DS02BP.1_341977	DS02SP.2_458528	DS02SF.2_794514	DS02BP.2_359760	MC01BF.2_797581	DS02BF.1_522345	DS02SP.1_550782
GT26	279	DS02SF.3_873950	MC01BF.1_130515	MC01S.2_64500	DS02BF.1_757499	DS02BP.3_555446	DS02S.1_55958	DS02BP.3_443865	DS02SP.3_726812	DS02BP.3_639158	DS02SF.2_224784	DS02SF.3_434911	MC01S.2_155786	DS02SF.3_743690	DS02S.3_201036	DS02BF.2_332497	DS02SP.1_757995	DS02BF.1_599474	DS02BF.1_34175	DS02SF.3_587547	DS02SF.2_736468	DS02SP.1_391999	DS02BF.2_161616	MC01BP_609444	MC01BF.1_622668	DS02BF.1_581678	DS02S.2_151094	DS02S.2_205962	DS02S.2_279030	DS02SP.3_596511	DS02BF.2_125817	DS02SF.1_383742	MC01BF.1_56293	DS02BF.1_242335	DS02S.3_35021	DS02BF.2_353368	MC01BF.2_79866	MC01BF.2_258929	MC01BF.2_785002	DS02BF.1_766414	MC01BF.1_635489	DS02SP.2_719037	MC01S.2_203220	MC01S.1_190800	MC01BF.1_662337	MC01BP_324338	MC01SF_440807	DS02S.3_27884	DS02SP.1_711893
GT27	45	DS02SP.1_364835	MC01S.2_52653	DS02BF.1_260485	MC01BF.3_599456	DS02BP.3_122679	DS02SP.1_180313	DS02SF.1_49519	DS02SF.1_473760	DS02BF.1_487416	MC01BF.3_512431	DS02BF.1_87759	DS02SP.1_238156	MC01BP_248773	DS02BP.2_265893	DS02BP.3_703394	MC01BF.3_458766	DS02S.1_311073	MC01BF.2_291650	DS02BF.1_241998	DS02SP.2_725755	DS02SF.1_482091	DS02BF.1_384818	MC01BF.3_206052	MC01BF.3_624174	DS02BP.3_77005	DS02BF.1_493580	DS02S.3_126148	DS02BP.2_695573	DS02BF.1_800174	DS02BP.1_339422	DS02SP.1_193327	MC01SF_724254	DS02SF.3_418306	DS02BF.2_460383	DS02SF.1_472157	DS02SF.3_318067	DS02BP.1_18082	DS02SP.1_773802	DS02SF.3_140218	DS02BF.1_303139	DS02BF.1_159621	DS02S.2_62247	DS02BF.2_396004	DS02SP.2_760991	DS02SP.1_812873
GT28	719	DS02SF.2_572791	DS02BP.1_311311	MC01SF_870669	MC01BF.2_109134	DS02SF.1_223003	DS02BF.1_532123	DS02S.3_266246	MC01SF_829186	DS02SP.2_551071	MC01BP_546730	DS02SF.3_749281	DS02SP.2_13196	DS02BF.1_462820	MC01S.3_172299	MC01SF_669107	MC01S.1_237852	DS02S.3_199334	DS02BF.2_198481	DS02SF.3_756828	DS02S.3_334986	MC01BF.2_135884	DS02SF.1_503476	DS02SP.2_590862	DS02SF.2_584319	DS02SP.1_234799	MC01BF.1_256547	DS02BF.2_625854	DS02BF.2_417835	DS02SP.2_287489	DS02BF.2_205501	DS02BF.2_206634	DS02S.3_317183	MC01BF.2_241337	MC01SF_858827	MC01BF.3_560206	MC01S.2_126480	MC01BF.1_780898	DS02BP.3_520304	DS02BF.2_228835	MC01S.2_66926	DS02BF.1_644157	MC01BF.2_742279	DS02SF.3_514532	DS02SF.1_342172	DS02S.3_120776	DS02BF.2_630094	MC01BF.1_129133	DS02BP.2_287908
GT29	109	MC01SF_554620	MC01SF_644374	DS02BP.1_176836	MC01SF_750673	MC01SF_871854	DS02S.1_94745	MC01BF.3_734548	MC01BP_333652	MC01BF.3_611935	DS02SP.1_323752	MC01BF.2_187919	DS02SP.1_156213	MC01BP_480095	MC01BF.3_243013	MC01BF.1_3613	MC01BF.1_781617	MC01BF.3_519705	MC01BF.1_685908	MC01BP_506057	MC01BF.3_57901	MC01BF.3_693327	MC01BF.3_362588	DS02SF.2_430247	MC01BF.3_529907	DS02BP.3_668394	MC01BP_568020	MC01SF_557328	MC01BF.1_376257	MC01BF.1_662699	MC01SF_349015	MC01SF_320722	MC01BF.1_63446	MC01SF_861333	MC01SF_804170	MC01BF.3_814698	MC01BF.3_154485	MC01BP_40568	DS02SP.2_177054	MC01SF_892005	DS02SF.2_299317	DS02SF.1_428761	MC01SF_319527	MC01BF.3_290254	DS02SP.1_583287	DS02SP.1_174713	MC01BP_540999	DS02SP.3_724470	MC01BF.3_235064
GT3	1	DS02S.2_237480
GT30	1006	DS02SP.1_315956	DS02S.3_215368	DS02BP.2_126398	MC01BF.2_115355	MC01BP_499180	DS02SP.3_331732	DS02SF.3_798189	DS02SP.1_743020	MC01BF.1_563324	DS02SP.3_821526	MC01S.1_88829	DS02BP.2_431676	DS02SP.3_727061	DS02SF.1_708915	DS02SP.3_168374	DS02SP.1_713192	DS02S.3_86916	DS02SF.2_866573	DS02BP.1_679788	DS02SP.3_338875	DS02S.1_57933	MC01BP_33677	DS02SP.3_95096	DS02S.1_258341	MC01S.1_98185	DS02SP.2_712548	DS02SP.2_832869	MC01S.1_207896	DS02S.3_215567	MC01S.1_187337	DS02SF.1_710257	DS02SF.2_784895	MC01BP_436080	DS02BF.1_110362	DS02BF.1_445285	DS02BP.2_716692	DS02SF.1_593206	DS02SP.3_800037	DS02BP.1_272252	DS02SP.1_768693	MC01BF.2_763933	MC01S.3_39399	MC01BF.2_162853	DS02BP.3_389860	DS02SF.2_795916	DS02SP.3_698435	DS02SP.1_179476	MC01S.3_234360
GT31	10	MC01BP_426692	DS02SF.2_270686	DS02BF.1_483771	DS02BF.2_199152	MC01BP_15322	MC01BP_111717	MC01BF.1_769960	MC01BP_184397	DS02BP.3_432556	MC01BF.1_334714
GT32	87	DS02BF.1_95679	MC01BP_512369	MC01SF_842181	MC01BP_250915	DS02SP.1_330391	DS02SP.2_816019	DS02SF.3_489263	MC01BP_278769	DS02BP.2_659153	DS02BF.2_177800	DS02SF.3_469571	DS02SF.1_175257	DS02SF.3_224367	DS02SF.2_894713	MC01SF_888329	MC01BF.2_88380	MC01BF.1_461481	DS02SF.3_409075	DS02SF.2_659532	DS02BF.1_332372	DS02SP.3_409354	DS02BP.2_636538	DS02BF.1_276362	DS02SP.2_829075	DS02BF.2_77161	DS02BP.3_666399	DS02SF.1_716578	DS02BF.2_793908	DS02SP.2_493232	DS02BF.2_549041	MC01BF.3_467912	DS02SF.3_119919	DS02SP.1_656029	DS02SF.3_305786	DS02SP.3_317205	DS02BP.1_244652	DS02BP.3_365785	DS02BP.1_363773	MC01BP_592915	DS02SP.1_597105	DS02BP.2_176910	DS02BF.2_460764	DS02BF.1_721556	DS02SP.1_336711	DS02SF.2_273650	DS02SP.2_833439	MC01BF.1_365580	MC01BF.1_133486
GT33	7	MC01BP_215051	DS02S.1_69066	MC01BP_258198	MC01SF_786006	MC01BP_279581	MC01BF.2_184133	MC01BF.3_620370
GT34	8	DS02BF.2_658473	DS02SF.2_424648	MC01BF.1_729813	DS02SP.3_366627	DS02BP.2_374351	DS02BP.1_600696	DS02BP.3_6461	DS02BF.2_217808
GT35	186	MC01BF.3_168005	MC01S.3_192815	MC01S.2_54364	DS02S.3_151768	MC01S.1_85131	MC01S.1_47800	MC01S.1_34570	DS02BF.1_770148	DS02SP.2_473479	DS02S.3_21654	MC01S.2_237419	DS02SP.3_281732	DS02S.3_193449	MC01BF.2_289770	DS02BF.2_600622	DS02S.1_73387	DS02S.3_114867	DS02S.1_239917	MC01S.2_124831	DS02S.2_199793	DS02S.3_242863	MC01S.2_163612	MC01BP_382083	DS02SF.1_636999	DS02BP.3_410469	DS02SF.2_887865	MC01S.3_100156	DS02S.3_100766	DS02S.2_16486	DS02S.1_216268	DS02S.3_45747	DS02S.3_344825	DS02SF.1_404754	MC01S.2_103285	DS02S.3_314754	DS02S.3_89974	DS02SF.3_496311	DS02SF.1_278410	DS02S.3_254038	DS02S.2_70839	MC01S.1_212222	MC01S.2_224706	DS02SP.2_365753	DS02S.2_279860	MC01S.2_268151	DS02BF.1_647892	DS02BP.3_60465	DS02S.2_125933
GT39	29	MC01BP_548218	DS02S.3_338045	DS02BF.1_312528	MC01BP_26657	MC01S.3_25270	MC01SF_4515	DS02SF.3_585537	MC01S.2_117883	DS02SP.1_342486	DS02S.3_191398	DS02SP.3_186930	DS02S.2_194091	MC01SF_464360	MC01S.1_79038	DS02BF.1_231486	MC01SF_32406	DS02SF.2_812854	MC01BF.2_748298	DS02SP.2_139189	DS02BP.1_173149	DS02SP.3_635863	DS02S.2_314192	DS02BP.1_407217	DS02SP.2_204235	DS02BP.3_257272	MC01S.2_254826	DS02S.2_299079	MC01S.1_72097	DS02S.3_275649
GT4	5522	MC01BF.2_771029	MC01S.3_157801	DS02SF.1_27137	MC01SF_9737	DS02SP.3_174568	DS02BF.2_402447	DS02S.1_219507	DS02SP.3_692733	MC01S.1_198418	DS02S.2_129093	DS02SF.2_5006	DS02SP.3_793167	MC01BF.3_482428	MC01S.1_258076	DS02S.2_275945	DS02SP.2_812377	MC01S.1_228554	DS02S.2_315891	MC01BP_605208	DS02SF.3_568513	DS02BF.1_179647	MC01BF.2_776286	DS02SP.1_558337	MC01BF.3_649808	DS02BF.2_579042	MC01BF.1_822674	DS02SF.2_474596	MC01SF_404683	DS02SP.3_63872	DS02BP.2_465987	MC01BP_107196	DS02SF.2_507646	MC01BF.3_817877	MC01BF.1_135045	DS02S.3_140141	DS02BF.2_604195	DS02SF.1_539467	MC01BF.3_33246	MC01BF.3_530731	DS02SP.2_176651	DS02BP.2_273447	DS02SP.3_812008	MC01SF_555631	DS02SP.1_791840	MC01S.2_193477	DS02BF.1_631099	MC01BF.3_37976	DS02SF.3_284422
GT41	153	DS02SP.1_77235	MC01SF_739210	MC01SF_767658	MC01BP_195379	DS02BP.1_42079	MC01BF.1_261660	DS02BF.1_387603	DS02SF.2_696224	DS02BF.2_425219	DS02BF.1_228627	DS02SF.2_100337	DS02BF.2_589731	DS02SF.3_423313	MC01BF.3_586814	MC01SF_670747	DS02SF.2_400256	DS02SP.1_564855	MC01BF.3_522162	DS02BF.1_311828	DS02SF.2_849631	DS02SF.1_513303	MC01BF.1_589725	DS02BP.2_652988	DS02BP.3_551388	DS02SF.1_561919	DS02BF.2_354113	DS02SF.3_678712	DS02SF.3_61161	DS02BF.1_75358	MC01BF.2_81409	DS02BP.2_156913	MC01BF.1_566855	DS02SP.3_550613	DS02SP.1_36831	DS02BF.1_308790	DS02SP.1_798560	DS02SP.3_795507	DS02SF.1_280041	DS02SF.3_859619	DS02BF.2_538663	DS02BF.1_569452	DS02BF.1_72141	DS02SF.3_388519	DS02BP.3_705890	DS02SP.1_110416	MC01SF_616285	DS02BF.2_660103	DS02BF.1_600275
GT42	1	DS02BF.1_192151
GT45	5	DS02SP.1_209657	MC01BP_602476	DS02BF.1_610156	DS02BF.1_94989	MC01BF.1_555356
GT46	45	MC01BP_583973	MC01S.3_227891	DS02BF.2_699475	DS02SF.3_453025	DS02S.1_76006	MC01S.3_35569	MC01BP_254631	MC01S.3_224883	DS02SP.2_275099	DS02SP.3_669605	DS02SF.2_138227	DS02SP.3_651854	DS02SP.3_775741	MC01BP_570210	DS02SF.3_605991	MC01BF.2_814292	DS02S.1_309749	MC01SF_841850	DS02BP.1_30225	MC01BF.1_527796	MC01BF.1_407882	DS02SF.1_356865	DS02BF.1_391201	DS02SP.1_364419	DS02BP.3_322359	DS02SF.2_13619	DS02SP.1_706016	MC01BF.1_822835	DS02SF.3_581385	MC01SF_500477	MC01SF_825089	DS02SF.1_791174	MC01BF.1_668551	DS02S.3_160678	DS02S.3_228967	DS02BF.1_139600	DS02SF.3_163238	DS02BF.1_166336	MC01S.3_204258	DS02SP.1_849812	MC01BF.3_611577	DS02SF.1_549989	MC01BF.3_730737	DS02SP.3_530651	DS02SF.2_156286
GT47	26	DS02SP.1_759989	MC01BF.1_589540	MC01BF.1_492720	DS02BP.2_337308	MC01BP_153667	MC01BF.3_276047	MC01BP_199016	DS02SP.3_620775	DS02BP.1_410591	DS02BF.1_438073	MC01BF.1_470224	DS02BF.1_478521	MC01BF.3_473340	MC01BP_130203	DS02BF.1_356495	MC01BF.2_148522	DS02SF.2_573747	MC01BF.3_7730	DS02BP.1_468428	MC01BP_639009	DS02SF.2_610792	MC01BF.2_848728	MC01BF.1_631166	DS02SF.2_729755	DS02BF.2_215638	MC01BF.3_650728
GT48	4	MC01BF.3_381683	DS02BP.2_715951	MC01SF_533297	MC01BF.3_740985
GT49	7	MC01BF.2_880933	DS02BP.1_617071	MC01BP_340655	DS02BP.1_300037	MC01BP_449536	DS02BP.1_632797	DS02BP.2_577772
GT5	334	DS02S.3_117970	MC01S.2_181229	MC01S.3_15621	DS02BF.2_320901	DS02BF.1_413973	MC01BF.1_651305	DS02BP.3_23281	DS02BF.1_60714	DS02S.2_148371	DS02S.1_103937	DS02BP.1_64792	DS02S.3_108471	DS02S.1_84961	MC01S.3_225919	DS02S.3_79666	DS02BF.1_2181	DS02S.2_119692	DS02S.3_58464	DS02S.3_242872	MC01BP_544053	DS02BP.3_404039	MC01S.1_234695	MC01S.2_285683	DS02S.3_212776	MC01BF.2_278982	MC01BF.3_729530	MC01S.1_20007	DS02SF.1_655024	DS02SF.3_80400	MC01BF.1_199973	MC01S.2_41740	DS02SF.3_278907	DS02S.2_7721	DS02S.1_154775	DS02S.2_234888	MC01BF.1_726438	DS02SP.1_267386	DS02S.1_173399	MC01S.2_161756	DS02SP.2_725103	DS02SP.1_594010	DS02BF.1_549065	DS02S.3_48166	DS02S.3_243200	DS02S.2_101294	DS02SF.1_762789	MC01S.2_178898	DS02S.2_246442
GT50	2	MC01BP_544566	MC01BP_564867
GT51	1288	DS02S.1_105807	DS02S.2_144139	DS02BF.2_51113	DS02BF.1_383290	DS02SF.2_117970	MC01BF.2_151344	DS02SP.2_809417	DS02SP.2_204785	MC01SF_689662	MC01BF.1_723852	DS02SP.2_465289	DS02SF.1_130027	DS02SF.2_69819	MC01SF_381583	DS02SF.3_505522	DS02SP.1_566494	MC01SF_861151	DS02S.2_186881	MC01S.2_214978	DS02BP.3_46293	DS02BP.3_528001	MC01BF.3_431847	DS02S.3_321010	DS02BF.1_422050	DS02S.2_301493	MC01S.3_201058	MC01BF.1_9392	DS02SP.1_654484	MC01BF.3_612988	DS02BF.1_617369	DS02S.1_275388	DS02SP.3_621315	DS02S.2_215032	MC01BF.3_64048	MC01BF.3_409417	DS02SP.1_154000	DS02S.2_297793	MC01SF_52878	DS02S.2_212203	DS02SF.3_49056	DS02S.2_218758	MC01S.2_120427	DS02S.3_288662	DS02S.3_201013	DS02SP.2_467212	DS02BP.1_176124	DS02S.2_202322	MC01BF.3_588465
GT52	5	MC01BF.1_691328	MC01BF.1_810937	DS02SF.1_211591	DS02BF.1_795224	DS02SF.3_642357
GT54	1	DS02SP.2_344869
GT55	1	DS02BF.1_160242
GT56	18	DS02SP.3_582990	DS02BF.1_58337	DS02SF.2_734844	DS02BF.1_790772	MC01BF.2_132279	DS02SF.2_659336	DS02SP.3_151714	MC01BF.3_101279	DS02SF.3_865173	DS02BP.1_441931	DS02BP.1_294946	DS02BF.1_300028	MC01BF.3_280279	DS02SP.2_375737	MC01BF.3_291890	DS02SP.3_357117	DS02SP.3_715354	DS02SP.1_716922
GT57	3	DS02BP.2_416147	MC01BF.1_341912	MC01BP_194428
GT58	5	MC01BF.3_100433	MC01BF.1_231398	MC01BP_3722	MC01BP_189605	MC01BF.3_798491
GT6	32	DS02BF.1_321199	DS02SP.3_651546	MC01BF.2_198003	DS02BF.1_262633	DS02SF.3_734034	MC01S.2_136628	MC01S.3_116510	DS02SF.3_173735	DS02SF.2_344937	DS02SP.1_446570	DS02SF.3_544855	DS02BP.3_534219	MC01BF.2_243596	DS02SF.1_261592	DS02SF.2_614178	MC01BF.1_706	MC01S.2_139920	DS02SP.2_615598	DS02SF.1_364573	MC01BF.3_615969	DS02BF.1_451615	DS02SP.1_653679	DS02SF.2_482336	DS02SF.1_101211	MC01BF.3_471041	DS02BP.3_707796	DS02BF.1_91637	DS02SF.3_370500	DS02SF.3_858199	DS02BP.2_605040	MC01BF.1_208639	DS02BF.1_29104
GT60	201	DS02SP.2_332875	DS02SP.2_212206	DS02SP.1_142272	DS02BP.1_568796	DS02SP.2_424757	DS02SP.2_530577	DS02SF.2_620796	DS02BF.2_412298	DS02BP.1_623476	DS02SF.3_810956	MC01BF.1_127037	DS02BF.2_174982	DS02BF.2_339126	DS02SP.3_785655	MC01BP_492860	DS02SP.3_254772	DS02BF.2_206736	DS02SP.3_8149	DS02SF.3_168943	DS02SP.1_342693	DS02BP.2_631828	DS02SP.1_142306	DS02SF.1_668235	MC01BF.1_239418	MC01BP_610290	DS02SP.1_852367	DS02SP.1_74973	MC01BF.1_825027	DS02BF.2_361949	DS02BP.3_583520	MC01BF.1_647138	MC01BP_441691	MC01BP_174635	MC01SF_428086	DS02SF.2_734136	MC01BF.2_708955	DS02BP.3_350647	DS02SF.1_97190	DS02SP.1_578968	DS02SF.1_633402	DS02SP.1_67368	DS02SP.2_162162	DS02SF.3_776739	DS02SP.3_691415	DS02SP.1_253341	MC01BP_550932	DS02BF.2_715770	DS02BF.1_47413
GT63	2	DS02SP.3_705817	DS02BP.3_298545
GT64	8	MC01BF.1_72655	MC01BP_321978	MC01BP_485830	MC01BP_477996	DS02BP.1_195476	DS02BP.2_341112	MC01BF.3_424883	MC01BF.3_736314
GT66	57	MC01SF_727772	MC01BP_373469	MC01BF.1_125839	MC01BF.2_27340	MC01BF.1_710295	DS02BP.1_232342	MC01BP_660165	MC01BF.1_147309	MC01BF.2_781922	MC01SF_791599	DS02BP.2_288200	DS02SF.1_526077	DS02BF.2_309811	MC01BF.1_613105	DS02BF.1_680284	DS02BP.3_330407	DS02BP.2_202543	MC01BF.3_439050	MC01BP_422769	DS02SF.1_682090	DS02SP.1_658377	MC01SF_757358	MC01SF_79377	MC01BF.3_91164	DS02SF.3_438526	DS02BP.1_140857	MC01BF.1_588401	DS02SP.3_236254	MC01SF_456124	MC01SF_740444	MC01SF_840517	DS02SP.3_785822	DS02SP.3_605379	MC01SF_706516	MC01BF.1_237726	MC01BF.3_691924	MC01BF.2_186281	DS02SP.3_92189	MC01S.2_98010	DS02SP.3_541251	DS02BP.2_40184	DS02BP.2_434837	MC01BF.1_779540	DS02BP.3_722997	MC01SF_77571	MC01SF_586696	MC01BF.3_508389	MC01SF_382444
GT68	1	DS02BF.2_314470
GT69	1	MC01BF.2_720442
GT7	198	DS02SP.1_627096	DS02SP.3_101319	DS02SP.2_473818	DS02BP.2_536711	DS02SP.1_529495	MC01BP_392988	MC01BF.3_695219	DS02SF.2_85799	DS02BF.1_117622	DS02BP.1_440638	MC01BP_571999	DS02BF.1_699041	DS02BP.3_17058	DS02SF.3_451446	DS02BF.2_39074	DS02SF.2_471906	MC01SF_99293	MC01BF.2_10760	DS02BF.1_127393	DS02BP.3_259934	DS02SF.3_53866	DS02SF.2_70917	DS02SP.2_253843	DS02SP.2_832637	DS02BP.2_36011	DS02BP.2_412582	DS02BF.2_561463	DS02SP.2_517123	DS02BP.3_47198	DS02SP.2_850457	DS02BF.2_527308	DS02SF.3_650384	DS02SF.1_91712	DS02BP.1_89683	MC01BF.1_423283	DS02BF.2_629728	MC01SF_728368	DS02BF.1_220446	DS02SF.3_273490	MC01BP_557607	MC01SF_510384	DS02BP.3_659384	DS02BF.1_573273	DS02BP.3_517926	DS02SF.2_819768	DS02SF.2_396368	DS02BP.2_634364	MC01BF.1_284321
GT70	4	MC01BF.2_167505	DS02SF.1_410003	MC01BF.1_50846	DS02SP.1_488763
GT71	2	MC01BF.1_713770	MC01SF_70699
GT72	19	DS02BF.1_194077	DS02SP.2_625342	DS02SP.1_264267	DS02SP.3_145483	DS02SP.1_768047	DS02BP.3_484445	DS02BP.3_624313	DS02BP.3_582735	DS02SP.2_756946	MC01BF.2_696803	DS02BP.2_170372	DS02BP.3_337658	DS02SP.2_649879	DS02BP.3_582314	DS02SP.2_519061	MC01BF.3_325711	DS02SP.2_320115	DS02BF.1_41113	DS02SP.3_781502
GT73	2	DS02S.2_211423	DS02SP.2_631685
GT74	20	DS02SF.3_21055	DS02SF.3_184175	MC01BP_427383	DS02SF.3_474739	DS02SF.3_318014	DS02BF.1_574553	DS02SF.2_872211	DS02SP.3_143486	DS02BP.1_391017	MC01BP_319350	DS02BF.1_702343	DS02BF.1_282328	DS02SF.3_279257	DS02BP.2_205392	MC01BF.1_303689	DS02SF.2_607313	DS02BF.1_605164	DS02SF.2_46642	DS02S.2_93798	MC01BF.2_12935
GT75	19	MC01SF_488627	DS02SP.3_447931	DS02S.2_87734	MC01SF_382492	DS02BP.3_706577	DS02BF.1_540558	DS02S.1_120411	DS02BP.1_409409	DS02SP.2_487900	DS02SP.1_162316	DS02SF.3_636220	DS02BP.3_490465	DS02SF.2_388913	DS02SP.3_643133	DS02SP.2_303102	DS02SF.2_671359	DS02BF.1_94652	MC01S.2_130437	MC01S.3_148542
GT76	13	MC01BF.1_211980	MC01S.2_70566	DS02SP.1_776611	DS02S.1_144791	DS02SP.2_425751	DS02S.2_158511	MC01BF.3_508726	DS02BP.1_231363	DS02BP.2_528625	MC01BP_48258	DS02S.2_313620	DS02SF.3_140118	MC01BF.3_92887
GT77	50	DS02SP.2_83296	DS02BP.1_495341	MC01BF.3_814946	DS02BP.3_663466	DS02SP.1_713287	MC01SF_499709	MC01BF.1_38835	MC01BF.3_664514	MC01BP_33222	MC01BF.1_547174	DS02SP.3_436221	DS02BF.1_476890	DS02SP.3_331043	MC01S.2_182463	DS02BP.2_452716	MC01BP_3241	MC01BF.3_748483	MC01BF.3_26898	DS02BF.1_614570	MC01BF.3_388666	DS02SF.3_43388	MC01BP_280401	MC01SF_581513	MC01BP_574100	MC01BF.1_640429	MC01SF_767361	MC01SF_713553	MC01BF.3_333081	MC01SF_680965	DS02BP.1_591441	MC01BP_547649	DS02BP.2_629329	MC01BP_240055	MC01BF.3_473810	MC01BP_384110	MC01BF.1_655422	DS02BP.2_315864	DS02SF.1_359835	DS02BF.1_93472	DS02BP.1_493322	DS02BP.1_628691	MC01SF_402265	MC01BF.3_269120	MC01BF.3_627246	DS02SP.1_241379	MC01BP_508019	DS02BF.1_607331	DS02BF.1_162039
GT8	252	DS02BF.2_613331	MC01S.2_68056	DS02SP.2_72564	DS02BF.1_724361	MC01SF_767856	MC01BF.1_790039	DS02SF.2_715464	DS02BP.2_638947	DS02BP.1_233948	DS02SF.1_543315	DS02SP.1_442625	MC01SF_470300	DS02SP.1_743723	DS02SP.1_212464	MC01BF.2_211648	DS02BP.1_110993	MC01BF.3_753742	DS02SF.2_91887	MC01SF_482111	DS02BF.1_709461	MC01BF.1_442286	DS02SF.2_891958	DS02BP.3_126481	DS02SP.2_832504	MC01BF.2_89603	MC01BF.1_623429	DS02SP.1_68526	MC01BF.1_58347	DS02SF.2_877270	DS02SP.1_163494	MC01SF_617944	DS02SP.1_282934	DS02SF.2_33537	DS02BF.2_233532	DS02SP.1_834153	DS02BF.2_515907	MC01SF_691661	DS02BP.2_686623	DS02BF.1_418026	DS02BF.2_69160	MC01BF.2_98280	MC01BP_101572	DS02SP.3_755215	DS02BF.1_114947	DS02BP.1_33233	DS02SP.3_553271	DS02SP.3_168615	DS02SF.1_78712
GT81	253	DS02S.3_265815	DS02S.1_24716	DS02BF.1_731384	MC01BP_12248	DS02S.3_141714	DS02SP.1_606826	MC01S.2_8724	MC01S.1_37031	MC01S.3_37342	DS02SF.2_439128	MC01BF.1_450434	DS02S.2_98261	DS02SP.2_173360	DS02SF.2_255643	DS02S.1_33121	DS02BP.2_224153	MC01SF_415804	MC01S.2_127111	DS02S.3_263596	DS02BF.2_282438	DS02S.3_155749	DS02SP.1_424612	DS02BP.2_230312	MC01S.1_78039	DS02BF.2_620440	MC01S.1_200376	DS02S.3_337843	MC01BP_341114	DS02S.1_8541	MC01S.2_31788	DS02BF.1_581065	DS02S.3_295277	MC01S.1_89498	DS02BF.1_541178	DS02BP.1_570994	DS02S.1_197096	DS02S.2_92469	MC01S.1_94435	MC01S.1_263876	DS02SF.3_676804	MC01S.3_264099	MC01S.2_73000	MC01S.2_233965	MC01BP_521821	DS02SP.1_153814	MC01SF_406595	MC01SF_669101	DS02S.2_194889
GT83	506	DS02BP.2_374264	DS02S.2_34397	DS02SP.2_569006	DS02S.2_130781	MC01BF.2_732435	DS02S.2_290889	MC01BF.1_148122	DS02BP.3_333370	MC01SF_890879	DS02SF.2_396160	DS02BP.1_85845	DS02S.3_52369	MC01BP_526796	DS02BP.1_67292	DS02SF.1_641484	DS02BP.3_537757	MC01BF.1_632049	DS02SF.2_702133	DS02BP.2_280737	MC01SF_412803	MC01BF.3_300667	MC01S.2_9594	MC01SF_483803	MC01SF_94909	MC01SF_44367	DS02BF.2_25652	MC01S.3_220621	DS02BP.1_349656	DS02SP.2_379962	DS02BF.1_697236	DS02S.3_164465	MC01S.1_231365	MC01BF.2_680590	DS02SP.3_589755	DS02SP.2_337319	DS02SP.1_469212	DS02BF.1_276697	MC01BP_3731	DS02SP.3_15308	DS02SF.2_686497	MC01S.3_102792	DS02S.1_243988	DS02SF.3_238536	DS02S.3_42978	MC01BP_26544	DS02SP.2_637640	DS02SP.2_102322	DS02SP.1_250011
GT84	31	MC01S.3_108230	DS02S.1_299353	DS02S.2_139589	DS02S.1_250714	DS02S.3_277209	DS02BP.1_480698	DS02S.3_209501	DS02S.3_34872	DS02SF.3_603789	MC01S.1_85316	MC01S.2_219642	DS02S.2_252816	MC01S.1_241469	DS02S.2_139752	MC01S.3_124063	MC01S.1_72920	MC01S.3_142196	DS02S.3_257063	DS02S.1_280084	DS02S.1_118297	MC01S.3_228503	DS02S.2_103849	DS02S.2_176807	MC01S.2_173946	MC01S.1_212771	DS02SP.3_554703	DS02S.3_258523	DS02S.1_19317	DS02S.3_92446	MC01S.1_260970	DS02S.1_111061
GT87	4	DS02BP.2_529258	DS02S.3_109018	DS02S.3_135248	DS02BP.1_582244
GT89	13	MC01S.2_260302	MC01BP_115899	DS02S.3_309575	MC01S.1_37263	MC01BP_23144	DS02S.1_54445	MC01S.1_204798	MC01BP_646465	MC01S.1_266094	DS02S.3_173788	MC01S.2_44794	DS02S.2_93970	DS02S.3_93750
GT9	1215	DS02SF.3_422985	DS02BP.3_162492	MC01BP_147313	DS02SF.2_242051	DS02SF.2_534794	MC01SF_84263	DS02BP.2_493814	DS02SF.2_658328	DS02BF.1_196728	DS02S.3_122818	DS02S.1_177000	DS02SP.1_65419	DS02SF.1_615300	DS02S.2_294836	MC01BF.1_306066	DS02BP.3_234875	DS02SP.3_558070	MC01BF.3_442426	MC01S.1_60385	MC01BF.1_677645	DS02SF.1_250319	DS02BP.1_278673	DS02BF.2_785934	DS02S.1_173359	DS02S.1_15566	DS02BF.2_500217	DS02BP.2_429321	DS02SP.1_644672	DS02BF.1_41491	MC01BF.3_696085	DS02BP.1_569869	MC01BP_446632	DS02BP.3_2429	DS02SP.2_122468	DS02SP.3_329502	DS02SP.1_790055	DS02SP.3_665899	DS02BP.2_83668	DS02BF.2_537237	DS02SF.2_827216	DS02BP.2_100788	DS02BF.2_379168	DS02S.1_203708	DS02SF.1_178997	DS02BF.1_602137	DS02BF.1_355534	MC01S.3_113364	MC01BF.1_159759
GT90	60	MC01BF.2_176897	MC01BP_258885	MC01BP_55095	MC01BF.3_277938	MC01BF.3_232096	MC01BP_514645	MC01BP_514148	MC01BP_453825	DS02BP.2_146895	MC01BF.3_590198	MC01BP_574465	MC01BP_301109	MC01BF.3_471580	MC01BF.1_821942	DS02SP.1_705254	MC01BP_458673	DS02SF.2_883396	DS02BP.2_645337	MC01SF_346221	DS02BF.1_675199	MC01BF.1_264598	MC01BP_59038	DS02SF.2_868386	DS02SF.2_336372	MC01BP_166195	DS02SP.3_42376	MC01BF.2_808622	DS02BP.1_201712	MC01BP_626985	DS02BP.2_593927	MC01BP_113988	MC01BP_192877	MC01BP_546615	DS02SP.1_849034	DS02BP.1_85325	DS02SF.1_758337	MC01BP_648170	MC01BP_139021	DS02SF.1_511791	MC01BF.1_259947	DS02BP.1_617921	MC01BP_144262	DS02SF.3_151175	DS02BP.2_392700	DS02SF.3_16311	MC01BP_279197	DS02BP.2_270664	DS02SP.2_437715
GT92	11	DS02SP.2_406358	MC01BP_224570	DS02SP.1_578388	DS02SP.3_503429	MC01BF.3_268244	MC01BP_234636	DS02BP.3_68579	MC01BP_215197	DS02BF.1_459228	DS02BF.2_151497	MC01BP_597002
GT94	27	MC01SF_724799	MC01S.2_99352	DS02SP.3_645277	MC01BF.3_377811	DS02BF.1_16832	MC01BP_497183	MC01BF.1_138167	DS02BF.2_400221	DS02SP.2_191677	MC01BF.3_324570	DS02BF.1_401493	DS02SF.2_109554	DS02BP.2_62716	MC01S.3_206494	DS02BF.1_237965	DS02SP.2_145156	DS02BF.1_152883	MC01BF.1_373907	MC01SF_742066	MC01BF.3_433449	DS02BP.2_14751	MC01SF_479230	DS02BP.3_249038	DS02BP.2_387000	DS02SF.1_356660	DS02SP.2_145155	MC01BF.1_409561
GT95	17	MC01BF.2_271801	MC01BF.1_38477	MC01BF.3_435803	DS02BP.1_670347	MC01BF.3_725793	MC01BF.3_767711	MC01BF.3_782090	DS02BF.1_340950	MC01BF.3_746516	DS02BP.1_22982	MC01BP_531604	MC01SF_480181	DS02BP.2_343355	MC01BP_652186	MC01SF_509536	MC01BF.1_665372	MC01BF.3_503353
GT96	12	MC01BP_46548	MC01BP_312864	MC01BF.3_731738	DS02SP.1_845622	DS02BP.1_648210	DS02SP.1_619309	MC01BF.3_30362	MC01BF.3_554313	DS02BP.2_390010	MC01BP_416219	MC01BP_229930	DS02BP.1_651406
GT99	1	DS02BF.1_346156
PL1	63	MC01SF_449708	MC01S.2_86407	MC01BF.3_403531	MC01S.2_64659	DS02SP.1_488471	DS02SF.2_547654	DS02SF.1_190557	DS02SF.1_529403	DS02SF.3_716390	MC01SF_351708	DS02SF.2_780643	MC01S.2_196284	DS02SF.2_854047	DS02SP.3_621605	MC01BF.3_597077	DS02BP.1_110747	DS02S.1_12654	MC01S.1_213989	DS02BF.2_741940	DS02S.1_72244	DS02S.3_203968	MC01S.2_183804	DS02BP.2_686311	DS02SF.1_498951	MC01S.3_168310	DS02BF.2_10879	MC01BP_100623	DS02S.1_278380	DS02SF.3_183814	DS02BF.1_217737	MC01S.2_167343	DS02SP.2_224169	DS02SP.1_851149	DS02SP.1_476797	MC01S.2_283419	MC01S.2_16570	DS02SF.1_718005	DS02SF.3_491273	DS02SF.2_223140	DS02BP.2_45372	DS02SF.1_772288	MC01BP_477146	DS02BF.1_686577	MC01S.1_230466	DS02S.1_245071	DS02SP.3_469948	DS02BP.3_542832	DS02SF.1_438364
PL10	28	DS02BF.2_203308	DS02BP.1_10815	DS02BF.2_324264	MC01BF.1_262573	DS02BF.1_38163	DS02BP.2_60070	MC01BF.1_583659	DS02BP.3_108368	DS02BP.3_508320	DS02BF.2_45456	DS02SF.3_188498	MC01BF.1_311656	MC01BF.3_670666	MC01BP_481216	MC01S.2_223344	DS02BF.2_183215	DS02BP.3_13928	DS02SP.1_714375	DS02S.3_245110	DS02SF.3_456986	MC01BP_106481	DS02SP.3_140675	MC01BF.3_652995	MC01SF_450168	MC01SF_393816	DS02BF.2_469325	MC01BP_495407	DS02S.2_20440
PL11	4	DS02BP.1_235386	DS02BF.1_66078	MC01BP_239495	DS02SF.1_569628
PL12	93	MC01BF.1_535005	MC01SF_517772	DS02S.2_52194	MC01BF.3_492207	MC01S.2_178256	DS02BP.3_473451	DS02BP.3_504240	DS02BP.3_5016	DS02SP.1_813812	DS02BF.1_792039	MC01BF.1_161523	DS02BP.2_234022	MC01BP_346204	DS02SF.3_721932	DS02SF.3_141402	DS02SF.1_214546	DS02BF.1_28422	MC01SF_564547	MC01BF.3_515546	DS02BF.1_693290	DS02BP.2_381320	DS02BP.1_353421	DS02BF.1_570341	DS02BP.1_75936	MC01SF_596302	MC01BP_64715	MC01BF.1_88619	MC01SF_44443	DS02SP.2_557519	DS02SP.3_685831	MC01BF.3_345581	DS02SP.2_680360	DS02BF.1_233019	DS02BF.1_228210	MC01BF.2_854012	DS02SP.2_480126	MC01S.1_270738	MC01BF.3_311226	DS02BF.1_136457	DS02SF.3_894653	DS02SP.1_781576	DS02SF.1_814153	DS02BF.1_433499	MC01BF.1_245270	DS02BF.1_165462	MC01SF_713852	MC01BF.1_481318	DS02SP.3_56463
PL14	12	DS02SP.2_33976	MC01BP_109070	DS02S.2_102267	DS02S.2_105159	DS02BF.1_564600	MC01BF.2_214694	DS02S.1_295423	DS02SP.2_76868	MC01BF.3_689358	DS02BF.1_331265	MC01BF.1_219491	MC01S.3_247160
PL15	4	DS02SP.2_434417	DS02BP.2_291378	DS02SF.2_205923	DS02SP.2_574882
PL17	16	DS02BP.3_295832	DS02BP.3_495056	DS02SP.1_281108	MC01BF.1_211721	DS02SF.1_62772	DS02SP.1_611923	DS02BF.2_611539	DS02BF.1_300889	DS02S.3_249427	DS02SP.1_391535	MC01BP_463016	DS02SP.3_220467	DS02SP.3_515940	DS02BP.1_109024	DS02BF.1_583968	MC01BF.3_715960
PL2	1	DS02SP.3_193876
PL22	27	MC01S.2_156057	DS02BP.1_378055	DS02SF.2_647155	MC01BF.2_760238	DS02BF.1_507451	DS02BF.1_723012	DS02S.2_319852	DS02SF.2_339379	MC01BF.3_272791	DS02BF.2_74169	DS02SF.1_331614	DS02SF.1_12403	DS02BP.1_114271	MC01SF_424074	DS02BP.1_513090	DS02SF.1_507812	MC01SF_589120	DS02BF.1_19915	DS02SF.2_493503	DS02SF.1_704583	DS02SF.1_146681	DS02SF.1_58195	DS02SF.1_305849	DS02SF.1_801413	DS02BF.1_198038	DS02BF.1_68783	DS02BF.2_177216
PL24	3	DS02BF.1_357594	DS02BF.1_4470	DS02BF.1_357595
PL25	4	DS02S.2_305945	MC01S.2_142122	DS02BP.3_109380	DS02BF.1_658733
PL26	5	DS02SF.1_792261	MC01BP_266673	DS02BF.1_611972	DS02SF.3_703120	MC01BF.1_769665
PL29	4	MC01BF.1_786045	MC01BP_406131	DS02BF.1_128168	DS02S.1_75563
PL3	1	DS02BF.2_742164
PL31	2	MC01S.2_268557	MC01S.3_228529
PL33	2	DS02S.3_303438	DS02BF.1_436212
PL34	1	MC01S.2_184786
PL35	3	DS02SF.3_440343	MC01S.3_144476	DS02S.1_264554
PL5	46	DS02SF.2_568622	DS02SF.2_843943	MC01BF.1_673965	MC01SF_681801	DS02BF.1_291345	DS02SF.3_19455	MC01BF.1_228538	DS02SF.3_191832	DS02BF.1_386851	DS02SF.3_455403	DS02SP.3_714800	DS02BF.1_611464	DS02SP.2_858196	MC01BF.3_644221	DS02SP.2_304218	DS02SF.2_54573	DS02BP.1_309719	DS02SP.1_155010	MC01BF.1_671622	DS02SP.3_158456	MC01BF.2_205271	DS02SP.1_590216	DS02SF.3_335631	DS02BF.1_262969	DS02BP.2_285300	DS02BP.1_417830	DS02BP.3_54771	MC01SF_516321	DS02BP.3_306704	MC01BF.2_702872	MC01BF.2_16996	DS02BF.2_627386	DS02BF.2_704066	DS02SF.1_646311	DS02SF.1_839256	DS02BF.2_262479	DS02SP.3_820872	DS02SF.1_512541	DS02SF.1_618687	DS02SF.3_18450	DS02SP.3_459348	DS02S.1_249813	MC01BF.1_3838	DS02SF.3_859716	DS02SP.2_556965	DS02SF.3_498154
PL6	18	MC01S.3_155612	MC01SF_348663	MC01BF.1_261401	DS02SP.3_203259	DS02BF.1_149231	MC01BP_391335	MC01BF.1_18732	DS02BF.1_396710	DS02BF.1_116119	MC01SF_389064	DS02BF.1_296411	DS02SP.1_604148	MC01BF.3_715961	MC01BF.3_348481	MC01BF.1_554493	DS02BF.1_757846	DS02SP.1_652791	DS02BP.3_423312
PL7	15	DS02BF.1_382196	MC01BF.1_386262	DS02S.3_311031	MC01BF.3_110361	DS02BF.1_382576	DS02BF.1_794979	DS02SF.1_650380	DS02BF.2_154777	MC01S.3_248826	MC01BF.1_578437	DS02SP.2_31349	DS02SF.2_347461	DS02SF.2_309508	DS02BF.1_382575	DS02BF.1_190422
PL8	16	DS02BF.1_784597	DS02SP.2_9950	DS02SF.3_521580	DS02SP.1_53519	DS02SP.3_555259	MC01S.2_96397	MC01BP_32374	DS02SP.3_575050	MC01BF.3_825335	DS02SF.3_125063	DS02SF.1_106921	DS02SP.3_72437	DS02SP.3_243151	DS02S.2_22074	MC01BF.2_243482	DS02SF.3_226379
PL9	19	DS02BP.1_336508	DS02BP.2_303718	DS02BF.2_30029	DS02SP.1_454726	DS02BF.2_370518	DS02S.1_285771	DS02BP.2_407946	MC01S.3_120752	MC01SF_732954	DS02SF.1_153524	DS02BF.2_1942	DS02BP.3_685272	MC01S.1_231545	DS02SF.2_517400	DS02BP.3_365134	DS02SF.2_130986	DS02SP.2_698367	DS02BF.1_696873	MC01SF_830033
[truncated: 5,000 more columns]

## Sheet: Table S7
Table S7 List of Abbreviations and the Major activity of CAZymes
CAZymes: Carbohydrate-active enzymes
GH: Glycoside hydrolase
PL: Polysaccharide lyase
CE: Carbohydrate esterase
CBM: Carbohydrate-binding module
GT: Glycosyltransferase
ABC: ATP-binding cassette transporter
PTS: Phosphotransferase system
MFS: Major facilitator superfamily
TBDT: TonB-dependent transporter
SusC: Starch utilization system C
TBDRs: TonB-dependent receptors
FRSP: Fucose and rhamnose containing sulfated heteropolysaccharides
TEP: Transparent exopolymer particles
RPKM: Reads per kilobase per million
the Major activity of CAZymes
GH1: β-glucosidase
GH2: β-mannosidase/beta-galactosidase
GH3: β-glucosidase/beta-N-acetylhexosaminidase
GH4: α-galacturonase / maltose-6-phosphate glucosidase/ 6-phospho-β-glucosidase
GH5: endoglucanase
GH13: sucrose phosphorylase/isoamylase/1,4-alpha-glucan branching enzyme/alpha-glucosidase/alpha-amylase/ neopullulanase
GH15: glucoamylase
GH16: endo-1,3-β-glucanase
GH17: endo-1,3-β-glucosidase
GH18: chitinase
GH20: hexosaminidase
GH23: lysozyme/soluble lytic murein transglycosylase/membrane-bound lytic murein transglycosylase D/F
GH24: lysozyme
GH26: mannan endo-1,4-beta-mannosidase
GH28:polygalacturonase,polygalacturonosidase
GH29: alpha-L-fucosidase
GH30: β-glucosidase/ glucosylceramidase/β-glucuronidase/ endo-β-1,6-galactanase
GH31: alpha-D-xyloside xylohydrolase/alpha-glucosidase/oligosaccharide 4-alpha-D-glucosyltransferase
GH33: sialidase or neuraminidase/ trans-sialidase/ anhydrosialidase/ 2-keto-3-deoxynononic acid hydrolase
GH43: xylan 1,4-beta-xylosidase
GH55; β-1,3-glucanase
GH57:1,4-alpha-glucan branching enzyme
GH65: maltose phosphorylase/ trehalose phosphorylase
GH73: lysozyme / Bax protein/flagellar protein FlgJ
GH77:4-alpha-glucanotransferase
GH78: alpha-L-rhamnosidase
GH95: alpha-L-fucosidase 2
GH102: membrane-bound lytic murein transglycosylase A/peptidoglycan lytic transglycosylase
GH103: membrane-bound lytic murein transglycosylase B/peptidoglycan lytic transglycosylase
GH105: unsaturated rhamnogalacturonyl hydrolase
GH106: α-L-rhamnosidase
GH108: N-acetylmuramidase
GH109: β-N-acetylhexosaminidase/N-acetylgalactosaminidase
GH130: beta-1,2-mannobiose phosphorylase / 1,2-beta-oligomannan phosphorylase
GH145: L-rhamnose-α-1,4-D-glucuronate lyase
GH149: β-1,3-glucan phosphorylase
CE1: S-formylglutathione hydrolase/polyhydroxybutyrate depolymerase/ acetyl xylan esterase/ carboxylesterase
CE8: pectinesterase
CE11: UDP-3-O-[3-hydroxymyristoyl] N-acetylglucosamine deacetylase/UDP-3-O-[3-hydroxymyristoyl] N-acetylglucosamine deacetylase / 3-hydroxyacyl-[acyl-carrier-protein] dehydratase
CE12: pectin acetylesterase
CE13: pectin acetylesterase
AA2: catalase-peroxidase
AA3:glucose-methanol-choline (GMC) oxidoreductases family /choline dehydrogenase
AA4: glycolate oxidase/D-lactate dehydrogenase (cytochrome)
AA6: 1,4-benzoquinone reductase
AA7:glucooligosaccharide oxidase; chitooligosaccharide oxidase; cellooligosaccharide dehydrogenase
AA10: copper-dependent lytic polysaccharide monooxygenases acting on chitin or cellulose
PL1: pectate lyase
PL5: alginate lyase
PL6: alginate lyase
PL7: alginate lyase
PL8: chondroitin AC lyase
PL9: pectate lyase
PL12: heparin-sulfate lyase
PL14: poly(β-mannuronate) lyase / M-specific alginate lyase
PL17: alginate lyase
PL22: oligogalacturonate lyase
PL25: ulvan lyase
PL29: chondroitin-sulfate ABC endolyase
PL31: endo-β-1,4-glucuronan lyase
PL34: alginate lyase
CBM6: binding cellulose, β-1,4-xylan, β-1,3-glucan, β-1,3-1,4-glucan, and β-1,4-glucan
CBM9: binding cellulose
CBM11: binding to both β-1,4-glucan and β-1,3-1,4-mixed linked glucans
CBM13: known as cellulose-binding domain family XIII
CBM32: binding to galactose, lactose and LacNAc (β-D-galactosyl-1,4-β-D-N-acetylglucosamine)
CBM41: bind to the α-glucans amylose, amylopectin, pullulan
CBM47: binding to fucose
CBM48: appended to GH13 modules
CBM50: attached to various enzymes from families GH18, GH19, GH23, GH24, GH25 and GH73, i.e., enzymes cleaving either chitin or peptidoglycan.
CBM57: attached to various glycosidases
CBM67: disclosed the L-rhamnose binding activity

## Sheet: Table S8
	Table S8 Groups of CAZymes for different structure polysaccharides
Substrates	Cazymes	Function of Cazymes
α-linkeded glucan	GH13	GH-α-linked glucan，such as starch, cellulose and pullulan
	GH77	GH-α-linked glucan，such as starch
	GH57	GH-α-linked glucan，such as starch and pullulan
	CBM48	CBM-α-linked glucan, starch
	CBM41	CBM-α-linked glucan, starch
β-linkeded glucan	GH3	β-glucosidases, oligo-β-linked glucan
	GH5	β-glucosidases,oligo-β-linked glucan
	GH1	β-glucosidases and β-galactosidases,oligo-β-linked glucan
	GH16	β-glucosidases, β-linked glucan, laminarin
	GH17	β-glucosidases, β-linked glucan, laminarin
	GH30	β-glucosidases, β-linked glucan, laminarin
N-glycan	GH23	GH-nitrogen contatining polysaccaride
	GH103	GH-nitrogen contatining polysaccaride
	GH73	GH-nitrogen contatining polysaccaride
	GH24	GH-nitrogen contatining polysaccaride
	GH108	GH-nitrogen contatining polysaccaride
	GH109	α-N-acetylgalactosaminidase
	GH33	mucopolysaachride
	GH20	GH-Chintin
	GH18	GH-Chintin
	CE9	CE-peptidoglycan
	CBM50	CBM-peptidoglycan
	CE11	CE-UDP-3-O-acyl-N-acetylglucosamine deacetylase,biosynthesis of lipid A
	CE4	CE-deacetylation of peptidoglycan
	PL12	PL-heparin-sulfate lyase
Cellulose, hemicellulose and lignin	GH43	α-L-arabinofuranosidases, cellulose and hemicellulose
	GH2	GH-cellulose and hemicellulose
	GH10	β-xylanase, cellulose and hemicellulose
	GH11	β-xylanase, cellulose and hemicellulose
	CBM9	CBM-cellulose or hemicelluloses
	CBM6	CBM-cellulose or hemicelluloses
	CBM13	CBM-cellulose or hemicelluloses
	CBM44	CBM-cellulose or hemicelluloses
	GH130	β-mannosides
	GH26	β-mannosides
	AA3	AA-lignocellulose degradation
	AA4	AA-lignocellulose degradation
	AA2	AA-lignocellulose degradation
	CE1	CE-deacetylation of xylan, target a large variety of substrates
FRSP	GH29	Fucosidase, Fucose-rich heteropolysaccharides
	GH95	Fucosidase, Fucose-rich heteropolysaccharides
	GH141	Fucosidase, Fucose-rich heteropolysaccharides
	CBM47	CBM-Fucose-rich heteropolysaccharides
	GH78	Rhamnosidase,rhamnose-rich anionic sulfated heteropolysaccharides
	GH106	Rhamnosidase,rhamnose-rich anionic sulfated heteropolysaccharides
	GH145	Rhamnosidase,rhamnose-rich anionic sulfated heteropolysaccharides
	CBM67	CBM-rhamnose-rich anionic sulfated heteropolysaccharides
Pectin/Pectate	GH28	polygalacturonase,polygalacturonosidase
	GH105	unsaturated rhamnogalacturonyl hydrolase
	PL1	pectate lyase
	PL9	pectate lyase
	CE12	pectin acetylesterase
	CE8	pectin acetylesterase
	CE13	pectin acetylesterase
Aligate/Alginic Acid	PL17	alginate lyase
	PL6	alginate lyase
	PL7	alginate lyase
	PL8	alginate lyase
	PL31	alginate lyase
	PL34	alginate lyase
	PL25	alginate lyase

## Sheet: Table S9
Table S9 Relative abundance of secreted CAZymes families (Unit, RPKM)
CAZy_Family	SF	BF	SP	BP	Sediment
GH103	83.9949	103.603	102.093	109.604	20.5848
GH23	52.8926	40.2929	75.5186	33.1506	59.1655
CE1	39.8435	58.3868	57.0934	82.1812	6.93615
CE10	44.4021	51.0382	58.03	60.5005	8.1131
GH13	33.2402	53.2658	39.2084	81.1251	1.14362
CE4	28.354	35.0161	29.2365	43.1679	1.63922
GH3	22.0677	29.7958	25.6963	36.5144	10.9511
GH109	19.8212	21.8494	39.809	29.9223	9.74364
GH16	20.8354	21.1992	22.6194	18.1606	12.9665
GH28	5.99737	17.9724	6.59122	34.4949	0
GH43	16.7972	14.5427	18.4702	10.9185	2.36019
PL1	6.24267	14.2656	10.0242	29.5095	0
AA2	5.00271	14.1855	5.56971	26.41	4.28702
GH8	7.07515	14.4316	8.27554	25.6116	0
GH97	8.52653	13.134	11.6908	16.7366	0
GH29	7.1704	7.27359	7.50219	5.22065	12.3505
GH33	10.301	10.1395	12.2032	10.6142	0.673794
CE13	4.94778	9.98718	4.5583	15.4015	0.832987
CE8	4.05848	9.92242	4.72208	16.6135	0
CBM9	6.02941	4.97998	6.83434	5.0175	8.18163
GH105	3.87742	8.21415	5.24021	12.9664	2.20635
GH73	6.74057	4.98457	9.20497	5.6189	4.22276
GH5	9.02549	9.11799	5.95243	6.07236	0.218477
GH102	7.1419	2.95353	11.767	2.40083	1.40391
GH92	0.875799	4.04275	0.867276	14.8112	0
PL6	0.683968	4.71839	1.58527	12.8612	0
AA12	3.99774	3.54986	4.47005	2.78444	3.43416
AA7	1.21981	1.39275	0.955027	1.17342	9.53595
PL5	4.95426	4.68223	4.8078	3.42708	0
GH2	4.44286	3.48545	4.78508	4.87908	0.265401
GH17	5.89338	5.23904	3.20485	2.67815	0
GH158	4.52288	5.46324	3.24223	3.32907	0
CE3	4.4792	5.16416	2.8711	3.94582	0
GH9	3.7269	3.44143	5.09262	4.78668	0
GH30	4.03767	3.36516	3.3954	2.6544	1.16375
GH20	4.5193	2.70587	5.30676	2.79455	0.336675
CE12	2.38289	4.57334	2.66238	4.70588	0
AA10	4.49683	2.73169	4.34935	2.12525	0
GH51	3.24103	2.86685	5.01165	2.67212	0
GH11	3.39952	2.69728	4.44748	2.59917	0
PL17	0.419629	2.8863	0.962263	7.39551	0
GH104	3.42018	3.1619	1.73038	2.90606	0.0699301
CBM32	0.513859	2.54312	1.01951	5.3576	1.17023
GH18	3.54055	1.22748	3.18394	1.2128	1.0134
CBM67	1.2999	1.4943	3.58018	2.51679	1.09362
GH63	2.98001	1.79297	3.78661	1.51136	0
GH25	2.0091	1.50312	4.68489	1.02031	0.748598
CBM41	2.78289	2.02206	2.75919	1.51474	0.380089
GH31	1.84369	1.50536	2.03143	2.38763	0.536151
GH146	2.37781	1.64554	2.14313	1.38303	0.333358
AA3	0.611778	0.376787	3.96374	0.77595	1.84594
CE6	1.91069	2.09255	1.80495	1.39709	0
CE15	1.00798	1.0783	3.77884	2.04565	0
GH53	1.8454	1.88538	1.93207	1.48962	0
GT2	0.521399	0.366345	0.997147	0.830489	2.95967
GH145	0.195271	0.432873	0.333035	0.125666	3.72209
GH165	0.937912	1.03777	2.93326	1.94147	0.00582751
CBM38	0.92668	1.17989	1.6841	1.41078	0.861198
GH39	0.260336	0.110453	0.0757501	0.118754	3.75888
PL7	1.67581	1.59976	1.36667	1.18267	0
GT66	1.2954	2.00055	1.20147	1.08261	0
GH113	1.41069	0.694017	3.6272	0.630638	0
GH15	1.19956	1.55917	1.52391	1.2234	0
CE16	2.00779	0.720606	2.37481	0.773054	0
GH117	0.0111815	0	0.0863445	0.130243	3.40014
GT83	0.469353	0.265101	1.84079	0.605823	1.50007
GH141	1.03871	1.00417	1.00125	0.529552	0.971335
GH153	0	1.07088	0.00885689	3.4915	0
CBM66	1.10466	1.51599	0.622042	1.2638	0
GT51	0.882223	0.481325	2.23242	0.955516	0.397635
GH26	1.18665	1.02574	1.76552	0.797778	0
GH114	1.47748	0.638648	1.43335	0.438258	0.422325
CBM69	1.97418	0	2.76351	0.0156911	0
CE7	0.914505	0.790447	1.24079	1.08337	0
PL22	1.23554	0.97877	0.811651	0.740392	0
CE14	0.698849	0.524649	1.4609	0.552711	0.498192
CBM13	0.192288	0.369544	0.191102	0.263443	1.65535
GH140	0.767139	0.261415	2.05876	0.256614	0.351682
CBM11	0	0	0.0318495	0.0950353	2.02448
GH68	0.996358	0.675947	1.28586	0.232373	0
GH144	0.916343	0.402024	1.23495	0.20313	0.285711
GT39	0.662129	0.246533	2.2548	0.211228	0
GH99	0.441764	0.658445	1.04419	0.744883	0.0174825
CBM51	0.52153	0.730045	0.498208	0.90119	0
GH10	0.36027	0.47188	0.774811	0.231163	0.629013
CBM44	0	0.0105687	0.0798721	0.0336503	1.72444
GT89	0.0949514	0.10596	0.188213	0.510342	1.11621
CBM73	1.49155	0.0226485	1.13806	0.0607561	0
PL8	1.47321	0.0154011	1.20384	0	0
GH86	0.266421	0.22694	1.10432	0.685096	0
CBM40	0.56021	0.248855	1.08769	0.259965	0
GT4	0	0	0	0	1.26013
GH32	0.509915	0.499943	0.48339	0.370685	0
CBM57	0.225832	0.084565	0.197184	0.217471	0.733904
GH19	0.620068	0.298771	0.63696	0.321087	0
GH1	0.372904	0.383557	0.113897	0.0445373	0.430635
PL11	0.393029	0.395109	0.232743	0.346089	0
GH81	0.435988	0.424848	0.151785	0.298089	0
GT8	0.0694951	0.21258	0.168381	0.846939	0
GH74	0	0	0	0.0104588	0.861352
PL14	0.110612	0.451964	0.159973	0.378893	0
GT60	0.0440232	0.0789928	0.127377	0.878408	0
GT28	0.452876	0.247863	0.349648	0.0836828	0
PL26	0.18716	0.419768	0.189381	0.245585	0
GH38	0.0548132	0.116911	0.100626	0.814956	0
GH163	0.137847	0.213313	0.494532	0.301347	0
GH127	0	0	0.062544	0.01738	0.627204
GH148	0.220036	0.110242	0	0.0293688	0.35844
GH27	0.25575	0.107798	0.0207156	0.0301878	0.309574
GH142	0.173988	0.181794	0.241286	0.310548	0
GH42	0.340321	0.201158	0.309471	0.0235384	0
GH37	0.177884	0.0621963	0	0.00504156	0.38215
CE2	0.251767	0.294157	0.215776	0	0
GH12	0.154634	0.0984274	0.621251	0.0104377	0
GT87	0	0	0	0	0.497756
GT10	0.177888	0.246516	0.0251983	0.175338	0
CBM56	0.0722854	0.0622576	0.336751	0.260713	0
CBM4	0.159441	0.160486	0.199229	0.109173	0
GT22	0	0.00549967	0.0098417	0.508869	0
GH67	0	0	0	0	0.325296
GH35	0.149635	0.17961	0.089642	0.011721	0
GH36	0.063972	0	0.511767	0	0
PL9	0.228025	0.00920479	0.224981	0	0
CBM85	0.0549036	0.157773	0.100898	0.0746227	0
CBM16	0.0968794	0.0459524	0.164791	0.0760617	0
GH44	0.147186	0	0.0689325	0	0
AA1	0	0	0.201291	0	0
